# Supplementary material for: Intravenous Immunoglobulin Reveals a Novel Protective Mechanism: Targeting the GBP5-Driven Pyroptosis Axis in Experimental Colitis
Source: Pharmaceuticals (Basel). 2026 Jun 22;19(6):972. doi: 10.3390/ph19060972 (PMC13306194; doi:10.3390/ph19060972)
Supplement: Supplementary file 1 [file pharmaceuticals-19-00972-s001.zip]

Archive with 5 entries (4 files):
- Supplementary Files/
- Supplementary Files/supplementary file s1.xlsx
- Supplementary Files/supplementary file s2.xlsx
- Supplementary Files/supplementary file s3.xlsx
- Supplementary Files/supplementary file s4-Primer sequence.xlsx
