# Supplementary material for: Intravenous Immunoglobulin Reveals a Novel Protective Mechanism: Targeting the GBP5-Driven Pyroptosis Axis in Experimental Colitis
Source: Pharmaceuticals (Basel). 2026 Jun 22;19(6):972. doi: 10.3390/ph19060972 (PMC13306194; doi:10.3390/ph19060972)
Supplement: Supplementary file 1 [file pharmaceuticals-19-00972-s001.zip › Supplementary Files/supplementary file s1.xlsx]

## Sheet: Diff_distribution
Compared sample name	Up-regulated	Down-regulated
C/D	340	734
C/I	194	643
D/I	83	89

## Sheet: CvsD
Protein accession	Protein description	Gene name	C/D Ratio	C/D P value	Regulated Type	Coverage [%]	Peptides	Razor + unique peptides	Unique Peptides	Intensity C1	Intensity C2	Intensity C3	Intensity D1	Intensity D2	Intensity D3	Intensity I1	Intensity I2	Intensity I3	C1	C2	C3	D1	D2	D3	I1	I2	I3	Subcellular localization	KEGG KO No.	KEGG Gene	KEGG pathway	Biological Process	Cellular Component	Molecular Function	Pfam ID	Domain description	KOG category	KOG NO.	KOG description	WikiPathways	externalDetailsURL	Is_TF	Reactome pathway	Reactome link	HallMark	msigdbURL
Q61646	Haptoglobin OS=Mus musculus OX=10090 GN=Hp PE=1 SV=1	Hp	0.00659469	0.000112994	Down	44.38	17	17	17	2454.19	5119.98	1935.05	642752	433991	365207	652400	149890	175388	0.00559091	0.0116639	0.00440825	1.46426	0.988679	0.831981	1.48624	0.341466	0.399553	extracellular	K16142			GO:0000003 reproduction; GO:0000302 response to reactive oxygen species; GO:0001101 response to acid chemical; GO:0001666 response to hypoxia; GO:0001775 cell activation; GO:0001889 liver development; GO:0002237 response to molecule of bacterial origin; GO:0002252 immune effector process; GO:0002263 cell activation involved in immune response; GO:0002274 myeloid leukocyte activation; GO:0002275 m…	GO:0005576 extracellular region; GO:0005615 extracellular space; GO:0005622 intracellular anatomical structure; GO:0005737 cytoplasm; GO:0005783 endoplasmic reticulum; GO:0005794 Golgi apparatus; GO:0012505 endomembrane system; GO:0030139 endocytic vesicle; GO:0030141 secretory granule; GO:0031410 cytoplasmic vesicle; GO:0031838 haptoglobin-hemoglobin complex; GO:0031974 membrane-enclosed lumen; …	GO:0005488 binding; GO:0005515 protein binding; GO:0030492 hemoglobin binding; GO:0042802 identical protein binding; GO:0042803 protein homodimerization activity; GO:0046983 protein dimerization activity;	PF00089	PF00089 Trypsin	E	KOG3627	Trypsin				R-MMU-168249 Innate Immune System;R-MMU-168256 Immune System;R-MMU-2168880 Scavenging of heme from plasma;R-MMU-2173782 Binding and Uptake of Ligands by Scavenger Receptors;R-MMU-5653656 Vesicle-mediated transport;R-MMU-6798695 Neutrophil degranulation	https://reactome.org/PathwayBrowser/#/R-MMU-168249;https://reactome.org/PathwayBrowser/#/R-MMU-168256;https://reactome.org/PathwayBrowser/#/R-MMU-2168880;https://reactome.org/PathwayBrowser/#/R-MMU-2173782;https://reactome.org/PathwayBrowser/#/R-MMU-5653656;https://reactome.org/PathwayBrowser/#/R-MMU-6798695
P31725	Protein S100-A9 OS=Mus musculus OX=10090 GN=S100a9 PE=1 SV=3	S100a9	0.007686	1.37728e-05	Down	46.02	7	7	7	6661.1	9839.13	10675	1040700	1481540	1013440	1592740	1095560	498015	0.00644516	0.00952016	0.0103289	1.00696	1.43351	0.980585	1.54111	1.06004	0.48187	cytoplasm	K21128	S100A9; protein S100-A9	mmu04657 IL-17 signaling pathway	GO:0001558 regulation of cell growth; GO:0001775 cell activation; GO:0001816 cytokine production; GO:0002218 activation of innate immune response; GO:0002221 pattern recognition receptor signaling pathway; GO:0002224 toll-like receptor signaling pathway; GO:0002237 response to molecule of bacterial origin; GO:0002252 immune effector process; GO:0002253 activation of immune response; GO:0002263 ce…	GO:0005576 extracellular region; GO:0005615 extracellular space; GO:0005622 intracellular anatomical structure; GO:0005634 nucleus; GO:0005654 nucleoplasm; GO:0005737 cytoplasm; GO:0005829 cytosol; GO:0005856 cytoskeleton; GO:0005886 plasma membrane; GO:0012505 endomembrane system; GO:0016020 membrane; GO:0030054 cell junction; GO:0030141 secretory granule; GO:0031410 cytoplasmic vesicle; GO:0031…	GO:0005102 signaling receptor binding; GO:0005488 binding; GO:0005504 fatty acid binding; GO:0005509 calcium ion binding; GO:0005515 protein binding; GO:0008017 microtubule binding; GO:0008092 cytoskeletal protein binding; GO:0008270 zinc ion binding; GO:0008289 lipid binding; GO:0015631 tubulin binding; GO:0031406 carboxylic acid binding; GO:0033293 monocarboxylic acid binding; GO:0035325 Toll-l…	PF01023	PF01023 S-100/ICaBP type calcium binding domain				WP4466 Oxidative stress and redox pathway	http://www.wikipathways.org/instance/WP4466_r116840		R-MMU-162582 Signal Transduction;R-MMU-168249 Innate Immune System;R-MMU-168256 Immune System;R-MMU-168898 Toll-like Receptor Cascades;R-MMU-194315 Signaling by Rho GTPases;R-MMU-195258 RHO GTPase Effectors;R-MMU-5668599 RHO GTPases Activate NADPH Oxidases;R-MMU-5686938 Regulation of TLR by endogenous ligand;R-MMU-6798695 Neutrophil degranulation;R-MMU-6799990 Metal sequestration by antimicrobial…	https://reactome.org/PathwayBrowser/#/R-MMU-162582;https://reactome.org/PathwayBrowser/#/R-MMU-168249;https://reactome.org/PathwayBrowser/#/R-MMU-168256;https://reactome.org/PathwayBrowser/#/R-MMU-168898;https://reactome.org/PathwayBrowser/#/R-MMU-194315;https://reactome.org/PathwayBrowser/#/R-MMU-195258;https://reactome.org/PathwayBrowser/#/R-MMU-5668599;https://reactome.org/PathwayBrowser/#/R-M…	HALLMARK ESTROGEN RESPONSE LATE;HALLMARK COMPLEMENT	http://www.gsea-msigdb.org/gsea/msigdb/mouse/geneset/HALLMARK_ESTROGEN_RESPONSE_LATE;http://www.gsea-msigdb.org/gsea/msigdb/mouse/geneset/HALLMARK_COMPLEMENT
O08692	Neutrophilic granule protein OS=Mus musculus OX=10090 GN=Ngp PE=1 SV=1	Ngp	0.00969367	0.000451389	Down	47.31	10	10	10		1505.43	1041.75	109830	182468	101853	124550	110517	42773.8		0.0136369	0.0094367	0.994896	1.65289	0.922636	1.12824	1.00112	0.387467	extracellular				GO:0009892 negative regulation of metabolic process; GO:0010466 negative regulation of peptidase activity; GO:0010605 negative regulation of macromolecule metabolic process; GO:0010951 negative regulation of endopeptidase activity; GO:0016525 negative regulation of angiogenesis; GO:0019222 regulation of metabolic process; GO:0022603 regulation of anatomical structure morphogenesis; GO:0030162 reg…	GO:0005576 extracellular region; GO:0005615 extracellular space; GO:0005622 intracellular anatomical structure; GO:0005737 cytoplasm; GO:0031410 cytoplasmic vesicle; GO:0031982 vesicle; GO:0043226 organelle; GO:0043227 membrane-bounded organelle; GO:0043229 intracellular organelle; GO:0097708 intracellular vesicle;	GO:0004857 enzyme inhibitor activity; GO:0004866 endopeptidase inhibitor activity; GO:0004869 cysteine-type endopeptidase inhibitor activity; GO:0030234 enzyme regulator activity; GO:0030414 peptidase inhibitor activity; GO:0061134 peptidase regulator activity; GO:0061135 endopeptidase regulator activity; GO:0098772 molecular function regulator;	PF00666	PF00666 Cathelicidin
P00688	Pancreatic alpha-amylase OS=Mus musculus OX=10090 GN=Amy2 PE=1 SV=2	Amy2	0.0134453	0.0147398	Down	31.3	16	16	9	1461.69	893.189	1742.41	106442	9926.84	188369	75475.2	4776.4	36178.5	0.0251684	0.0153796	0.030002	1.83279	0.170927	3.24347	1.29959	0.0822434	0.622947	extracellular	K01176	AMY; alpha-amylase [EC:3.2.1.1]	mmu04973 Carbohydrate digestion and absorption; mmu01100 Metabolic pathways; mmu00500 Starch and sucrose metabolism; mmu04970 Salivary secretion; mmu04972 Pancreatic secretion	GO:0005975 carbohydrate metabolic process; GO:0007586 digestion; GO:0008152 metabolic process; GO:0009056 catabolic process; GO:0009605 response to external stimulus; GO:0009607 response to biotic stimulus; GO:0009617 response to bacterium; GO:0016052 carbohydrate catabolic process; GO:0032501 multicellular organismal process; GO:0043207 response to external biotic stimulus; GO:0044238 primary me…	GO:0005576 extracellular region; GO:0005615 extracellular space;	GO:0003824 catalytic activity; GO:0004553 hydrolase activity, hydrolyzing O-glycosyl compounds; GO:0004556 alpha-amylase activity; GO:0005488 binding; GO:0005509 calcium ion binding; GO:0016160 amylase activity; GO:0016787 hydrolase activity; GO:0016798 hydrolase activity, acting on glycosyl bonds; GO:0031404 chloride ion binding; GO:0043167 ion binding; GO:0043168 anion binding; GO:0043169 catio…	PF00128; PF02806	PF00128 Alpha amylase, catalytic domain; PF02806 Alpha amylase, C-terminal all-beta domain	G	KOG2212	Alpha-amylase				R-MMU-189085 Digestion of dietary carbohydrate;R-MMU-8935690 Digestion;R-MMU-8963743 Digestion and absorption	https://reactome.org/PathwayBrowser/#/R-MMU-189085;https://reactome.org/PathwayBrowser/#/R-MMU-8935690;https://reactome.org/PathwayBrowser/#/R-MMU-8963743
Q9CR35	Chymotrypsinogen B OS=Mus musculus OX=10090 GN=Ctrb1 PE=1 SV=1	Ctrb1	0.0143038	0.00781456	Down	22.05	5	5	5	644.22	456.33		29132		47809.2	17958.1		16011.4	0.0262265	0.0185774		1.18598		1.94634	0.731083		0.651832	extracellular	K01310	CTRB; chymotrypsin [EC:3.4.21.1]	mmu04974 Protein digestion and absorption; mmu04972 Pancreatic secretion	GO:0006508 proteolysis; GO:0006725 cellular aromatic compound metabolic process; GO:0006766 vitamin metabolic process; GO:0006767 water-soluble vitamin metabolic process; GO:0006807 nitrogen compound metabolic process; GO:0007584 response to nutrient; GO:0008152 metabolic process; GO:0009056 catabolic process; GO:0009057 macromolecule catabolic process; GO:0009235 cobalamin metabolic process; GO:…	GO:0000323 lytic vacuole; GO:0005576 extracellular region; GO:0005615 extracellular space; GO:0005622 intracellular anatomical structure; GO:0005737 cytoplasm; GO:0005764 lysosome; GO:0005773 vacuole; GO:0043226 organelle; GO:0043227 membrane-bounded organelle; GO:0043229 intracellular organelle; GO:0043231 intracellular membrane-bounded organelle;	GO:0003824 catalytic activity; GO:0004175 endopeptidase activity; GO:0004252 serine-type endopeptidase activity; GO:0008233 peptidase activity; GO:0008236 serine-type peptidase activity; GO:0016787 hydrolase activity; GO:0017171 serine hydrolase activity; GO:0140096 catalytic activity, acting on a protein;	PF00089	PF00089 Trypsin	E	KOG3627	Trypsin				R-MMU-1474228 Degradation of the extracellular matrix;R-MMU-1474244 Extracellular matrix organization;R-MMU-1592389 Activation of Matrix Metalloproteinases	https://reactome.org/PathwayBrowser/#/R-MMU-1474228;https://reactome.org/PathwayBrowser/#/R-MMU-1474244;https://reactome.org/PathwayBrowser/#/R-MMU-1592389
P27005	Protein S100-A8 OS=Mus musculus OX=10090 GN=S100a8 PE=1 SV=3	S100a8	0.0169282	0.00186443	Down	34.83	2	2	2	479.921		1280.87	44882.1	65601	45539.4	55571.7	37486	18044.2	0.0105163		0.0280671	0.983482	1.43749	0.997885	1.21772	0.821414	0.395395	cytoplasm	K21127	S100A8; protein S100-A8	mmu04657 IL-17 signaling pathway	GO:0001558 regulation of cell growth; GO:0001775 cell activation; GO:0001816 cytokine production; GO:0002218 activation of innate immune response; GO:0002221 pattern recognition receptor signaling pathway; GO:0002224 toll-like receptor signaling pathway; GO:0002237 response to molecule of bacterial origin; GO:0002252 immune effector process; GO:0002253 activation of immune response; GO:0002263 ce…	GO:0005576 extracellular region; GO:0005615 extracellular space; GO:0005622 intracellular anatomical structure; GO:0005737 cytoplasm; GO:0005829 cytosol; GO:0005856 cytoskeleton; GO:0005886 plasma membrane; GO:0012505 endomembrane system; GO:0016020 membrane; GO:0030141 secretory granule; GO:0031410 cytoplasmic vesicle; GO:0031974 membrane-enclosed lumen; GO:0031982 vesicle; GO:0031983 vesicle lu…	GO:0005102 signaling receptor binding; GO:0005488 binding; GO:0005504 fatty acid binding; GO:0005509 calcium ion binding; GO:0005515 protein binding; GO:0008017 microtubule binding; GO:0008092 cytoskeletal protein binding; GO:0008270 zinc ion binding; GO:0008289 lipid binding; GO:0015631 tubulin binding; GO:0031406 carboxylic acid binding; GO:0033293 monocarboxylic acid binding; GO:0035325 Toll-l…	PF01023	PF01023 S-100/ICaBP type calcium binding domain				WP4466 Oxidative stress and redox pathway;WP5056 Burn wound healing	http://www.wikipathways.org/instance/WP4466_r116840;http://www.wikipathways.org/instance/WP5056_r119775		R-MMU-162582 Signal Transduction;R-MMU-168249 Innate Immune System;R-MMU-168256 Immune System;R-MMU-168898 Toll-like Receptor Cascades;R-MMU-194315 Signaling by Rho GTPases;R-MMU-195258 RHO GTPase Effectors;R-MMU-5668599 RHO GTPases Activate NADPH Oxidases;R-MMU-5686938 Regulation of TLR by endogenous ligand;R-MMU-6798695 Neutrophil degranulation;R-MMU-6799990 Metal sequestration by antimicrobial…	https://reactome.org/PathwayBrowser/#/R-MMU-162582;https://reactome.org/PathwayBrowser/#/R-MMU-168249;https://reactome.org/PathwayBrowser/#/R-MMU-168256;https://reactome.org/PathwayBrowser/#/R-MMU-168898;https://reactome.org/PathwayBrowser/#/R-MMU-194315;https://reactome.org/PathwayBrowser/#/R-MMU-195258;https://reactome.org/PathwayBrowser/#/R-MMU-5668599;https://reactome.org/PathwayBrowser/#/R-M…
P11247	Myeloperoxidase OS=Mus musculus OX=10090 GN=Mpo PE=1 SV=2	Mpo	0.0170276	0.000295303	Down	25.35	21	17	17		460.681	695.901	36769.6	38163.9	26952.4	40928.4	27441.6	11894.3		0.0141847	0.0214273	1.13216	1.17509	0.829884	1.26022	0.844947	0.366234	endoplasmic reticulum	K10789	MPO; myeloperoxidase [EC:1.11.2.2]	mmu05221 Acute myeloid leukemia; mmu00983 Drug metabolism - other enzymes; mmu04145 Phagosome; mmu04613 Neutrophil extracellular trap formation; mmu05202 Transcriptional misregulation in cancer	GO:0000302 response to reactive oxygen species; GO:0000303 response to superoxide; GO:0000305 response to oxygen radical; GO:0001775 cell activation; GO:0001817 regulation of cytokine production; GO:0001818 negative regulation of cytokine production; GO:0001819 positive regulation of cytokine production; GO:0001878 response to yeast; GO:0002148 hypochlorous acid metabolic process; GO:0002149 hypo…	GO:0000323 lytic vacuole; GO:0005576 extracellular region; GO:0005615 extracellular space; GO:0005622 intracellular anatomical structure; GO:0005634 nucleus; GO:0005737 cytoplasm; GO:0005764 lysosome; GO:0005766 primary lysosome; GO:0005773 vacuole; GO:0005775 vacuolar lumen; GO:0012505 endomembrane system; GO:0030141 secretory granule; GO:0031410 cytoplasmic vesicle; GO:0031974 membrane-enclosed…	GO:0003682 chromatin binding; GO:0003824 catalytic activity; GO:0004601 peroxidase activity; GO:0005488 binding; GO:0005539 glycosaminoglycan binding; GO:0008201 heparin binding; GO:0016209 antioxidant activity; GO:0016491 oxidoreductase activity; GO:0016684 oxidoreductase activity, acting on peroxide as acceptor; GO:0043167 ion binding; GO:0043168 anion binding; GO:0097367 carbohydrate derivativ…	PF03098	PF03098 Animal haem peroxidase	R	KOG2408	Peroxidase/oxygenase				R-MMU-1222556 ROS and RNS production in phagocytes;R-MMU-168249 Innate Immune System;R-MMU-168256 Immune System;R-MMU-6798695 Neutrophil degranulation;R-MMU-8941413 Events associated with phagocytolytic activity of PMN cells	https://reactome.org/PathwayBrowser/#/R-MMU-1222556;https://reactome.org/PathwayBrowser/#/R-MMU-168249;https://reactome.org/PathwayBrowser/#/R-MMU-168256;https://reactome.org/PathwayBrowser/#/R-MMU-6798695;https://reactome.org/PathwayBrowser/#/R-MMU-8941413	HALLMARK REACTIVE OXIGEN SPECIES PATHWAY	http://www.gsea-msigdb.org/gsea/msigdb/mouse/geneset/HALLMARK_REACTIVE_OXIGEN_SPECIES_PATHWAY
O35744	Chitinase-like protein 3 OS=Mus musculus OX=10090 GN=Chil3 PE=1 SV=2	Chil3	0.0209473	0.00121282	Down	25.38	12	12	12	1102.93	629.184	3265.93	74907.2	99052.6	64640.6	88742.6	74341	34115.2	0.0131267	0.00748833	0.03887	0.891519	1.17889	0.76933	1.05618	0.884781	0.406027	extracellular	K17524			GO:0001817 regulation of cytokine production; GO:0001819 positive regulation of cytokine production; GO:0002376 immune system process; GO:0002532 production of molecular mediator involved in inflammatory response; GO:0002791 regulation of peptide secretion; GO:0002793 positive regulation of peptide secretion; GO:0005975 carbohydrate metabolic process; GO:0005976 polysaccharide metabolic process; …	GO:0005576 extracellular region; GO:0005615 extracellular space; GO:0005622 intracellular anatomical structure; GO:0005634 nucleus; GO:0005635 nuclear envelope; GO:0005737 cytoplasm; GO:0005783 endoplasmic reticulum; GO:0005788 endoplasmic reticulum lumen; GO:0005791 rough endoplasmic reticulum; GO:0012505 endomembrane system; GO:0031410 cytoplasmic vesicle; GO:0031967 organelle envelope; GO:0031…	GO:0003796 lysozyme activity; GO:0003824 catalytic activity; GO:0004553 hydrolase activity, hydrolyzing O-glycosyl compounds; GO:0004563 beta-N-acetylhexosaminidase activity; GO:0004568 chitinase activity; GO:0005488 binding; GO:0005515 protein binding; GO:0008061 chitin binding; GO:0015929 hexosaminidase activity; GO:0016787 hydrolase activity; GO:0016798 hydrolase activity, acting on glycosyl b…	PF00704	PF00704 Glycosyl hydrolases family 18	G	KOG2806	Chitinase
P08730	Keratin, type I cytoskeletal 13 OS=Mus musculus OX=10090 GN=Krt13 PE=1 SV=2	Krt13	0.0408915	0.00241006	Down	41.88	22	15	15	2380.84	4742.94	3876.69	60541.5	164906	43568.7	134189	40723.9	17834.6	0.0459593	0.0915567	0.0748348	1.16868	3.18331	0.841041	2.59036	0.786126	0.344275	nucleus	K07604	KRT1; type I keratin, acidic	mmu05150 Staphylococcus aureus infection; mmu04915 Estrogen signaling pathway	GO:0000003 reproduction; GO:0001101 response to acid chemical; GO:0001558 regulation of cell growth; GO:0001654 eye development; GO:0001667 ameboidal-type cell migration; GO:0001942 hair follicle development; GO:0002009 morphogenesis of an epithelium; GO:0002064 epithelial cell development; GO:0002376 immune system process; GO:0003334 keratinocyte development; GO:0006417 regulation of translation…	GO:0005576 extracellular region; GO:0005615 extracellular space; GO:0005622 intracellular anatomical structure; GO:0005737 cytoplasm; GO:0005829 cytosol; GO:0005856 cytoskeleton; GO:0005882 intermediate filament; GO:0031982 vesicle; GO:0043226 organelle; GO:0043227 membrane-bounded organelle; GO:0043228 non-membrane-bounded organelle; GO:0043229 intracellular organelle; GO:0043230 extracellular o…	GO:0004888 transmembrane signaling receptor activity; GO:0005102 signaling receptor binding; GO:0005198 structural molecule activity; GO:0005200 structural constituent of cytoskeleton; GO:0005488 binding; GO:0005515 protein binding; GO:0008092 cytoskeletal protein binding; GO:0032395 MHC class II receptor activity; GO:0038023 signaling receptor activity; GO:0042287 MHC protein binding; GO:0042289…									R-MMU-1266738 Developmental Biology;R-MMU-6805567 Keratinization;R-MMU-6809371 Formation of the cornified envelope	https://reactome.org/PathwayBrowser/#/R-MMU-1266738;https://reactome.org/PathwayBrowser/#/R-MMU-6805567;https://reactome.org/PathwayBrowser/#/R-MMU-6809371	HALLMARK ESTROGEN RESPONSE EARLY;HALLMARK ESTROGEN RESPONSE LATE;HALLMARK KRAS SIGNALING DN	http://www.gsea-msigdb.org/gsea/msigdb/mouse/geneset/HALLMARK_ESTROGEN_RESPONSE_EARLY;http://www.gsea-msigdb.org/gsea/msigdb/mouse/geneset/HALLMARK_ESTROGEN_RESPONSE_LATE;http://www.gsea-msigdb.org/gsea/msigdb/mouse/geneset/HALLMARK_KRAS_SIGNALING_DN
P07744	Keratin, type II cytoskeletal 4 OS=Mus musculus OX=10090 GN=Krt4 PE=1 SV=2	Krt4	0.0420612	0.0131577	Down	48.19	31	26	26		5190.2	3799.66	79244.1	196348	45007.1	111649	36782.4	13298.2		0.0750482	0.0549416	1.14584	2.83911	0.650785	1.6144	0.531859	0.192287	nucleus	K07605			GO:0006996 organelle organization; GO:0007010 cytoskeleton organization; GO:0007275 multicellular organism development; GO:0008219 cell death; GO:0008285 negative regulation of cell population proliferation; GO:0008544 epidermis development; GO:0009790 embryo development; GO:0009792 embryo development ending in birth or egg hatching; GO:0009888 tissue development; GO:0009913 epidermal cell differ…	GO:0005622 intracellular anatomical structure; GO:0005737 cytoplasm; GO:0005829 cytosol; GO:0005856 cytoskeleton; GO:0005882 intermediate filament; GO:0009986 cell surface; GO:0043226 organelle; GO:0043228 non-membrane-bounded organelle; GO:0043229 intracellular organelle; GO:0043232 intracellular non-membrane-bounded organelle; GO:0045095 keratin filament; GO:0045111 intermediate filament cytosk…	GO:0005488 binding; GO:0005515 protein binding; GO:0046982 protein heterodimerization activity; GO:0046983 protein dimerization activity;									R-MMU-1266738 Developmental Biology;R-MMU-6805567 Keratinization;R-MMU-6809371 Formation of the cornified envelope	https://reactome.org/PathwayBrowser/#/R-MMU-1266738;https://reactome.org/PathwayBrowser/#/R-MMU-6805567;https://reactome.org/PathwayBrowser/#/R-MMU-6809371	HALLMARK KRAS SIGNALING DN	http://www.gsea-msigdb.org/gsea/msigdb/mouse/geneset/HALLMARK_KRAS_SIGNALING_DN
Q8K426	Resistin-like gamma OS=Mus musculus OX=10090 GN=Retnlg PE=1 SV=1	Retnlg	0.0506688	0.00186318	Down	17.95	2	2	2		1576.41	991.314	27314.2	31218.2	17482.6	21100.3	17645.5	7060.22		0.0819757	0.0515498	1.42038	1.62339	0.909122	1.09725	0.917593	0.367142	extracellular	K13438			GO:0002376 immune system process; GO:0002407 dendritic cell chemotaxis; GO:0002408 myeloid dendritic cell chemotaxis; GO:0006928 movement of cell or subcellular component; GO:0006935 chemotaxis; GO:0008283 cell population proliferation; GO:0009605 response to external stimulus; GO:0009607 response to biotic stimulus; GO:0009617 response to bacterium; GO:0009966 regulation of signal transduction; …	GO:0005576 extracellular region; GO:0005615 extracellular space;	GO:0005102 signaling receptor binding; GO:0005125 cytokine activity; GO:0005179 hormone activity; GO:0005488 binding; GO:0005515 protein binding; GO:0030545 signaling receptor regulator activity; GO:0048018 receptor ligand activity; GO:0098772 molecular function regulator;
O70326	Gremlin-1 OS=Mus musculus OX=10090 GN=Grem1 PE=2 SV=1	Grem1	0.0511828	0.000198396	Down	36.41	8	8	8	1726.35	1969.68	1961.06	28201	54313.7	28012.5	67448.6	29861.6	22097.9	0.0525803	0.0599915	0.0597289	0.858931	1.65426	0.85319	2.05431	0.909509	0.673046	extracellular	K23318	GREM; gremlin	mmu04350 TGF-beta signaling pathway	GO:0000902 cell morphogenesis; GO:0001525 angiogenesis; GO:0001558 regulation of cell growth; GO:0001568 blood vessel development; GO:0001655 urogenital system development; GO:0001656 metanephros development; GO:0001657 ureteric bud development; GO:0001658 branching involved in ureteric bud morphogenesis; GO:0001667 ameboidal-type cell migration; GO:0001763 morphogenesis of a branching structure;…	GO:0005576 extracellular region; GO:0005615 extracellular space; GO:0009986 cell surface;	GO:0005102 signaling receptor binding; GO:0005126 cytokine receptor binding; GO:0005172 vascular endothelial growth factor receptor binding; GO:0005488 binding; GO:0005515 protein binding; GO:0008047 enzyme activator activity; GO:0016015 morphogen activity; GO:0019207 kinase regulator activity; GO:0019209 kinase activator activity; GO:0019887 protein kinase regulator activity; GO:0019955 cytokine…	PF03045	PF03045 DAN domain									HALLMARK EPITHELIAL MESENCHYMAL TRANSITION	http://www.gsea-msigdb.org/gsea/msigdb/mouse/geneset/HALLMARK_EPITHELIAL_MESENCHYMAL_TRANSITION
Q61781	Keratin, type I cytoskeletal 14 OS=Mus musculus OX=10090 GN=Krt14 PE=1 SV=2	Krt14	0.0533697	0.00214279	Down	49.17	33	25	25	26689.4	16524.7	34308.3	424004	789268	239282	847389	267679	130692	0.0818693	0.0506893	0.10524	1.30063	2.42107	0.733994	2.59935	0.821101	0.400896	mitochondria	K07604	KRT1; type I keratin, acidic	mmu05150 Staphylococcus aureus infection; mmu04915 Estrogen signaling pathway	GO:0006996 organelle organization; GO:0007010 cytoskeleton organization; GO:0007044 cell-substrate junction assembly; GO:0007275 multicellular organism development; GO:0007568 aging; GO:0008219 cell death; GO:0008544 epidermis development; GO:0009314 response to radiation; GO:0009628 response to abiotic stimulus; GO:0009888 tissue development; GO:0009913 epidermal cell differentiation; GO:0009987…	GO:0005622 intracellular anatomical structure; GO:0005634 nucleus; GO:0005737 cytoplasm; GO:0005829 cytosol; GO:0005856 cytoskeleton; GO:0005882 intermediate filament; GO:0043226 organelle; GO:0043227 membrane-bounded organelle; GO:0043228 non-membrane-bounded organelle; GO:0043229 intracellular organelle; GO:0043231 intracellular membrane-bounded organelle; GO:0043232 intracellular non-membrane-…	GO:0005198 structural molecule activity; GO:0005200 structural constituent of cytoskeleton; GO:0005488 binding; GO:0019215 intermediate filament binding; GO:0044877 protein-containing complex binding; GO:1990254 keratin filament binding;									R-MMU-1266738 Developmental Biology;R-MMU-1500931 Cell-Cell communication;R-MMU-446107 Type I hemidesmosome assembly;R-MMU-446728 Cell junction organization;R-MMU-6805567 Keratinization;R-MMU-6809371 Formation of the cornified envelope	https://reactome.org/PathwayBrowser/#/R-MMU-1266738;https://reactome.org/PathwayBrowser/#/R-MMU-1500931;https://reactome.org/PathwayBrowser/#/R-MMU-446107;https://reactome.org/PathwayBrowser/#/R-MMU-446728;https://reactome.org/PathwayBrowser/#/R-MMU-6805567;https://reactome.org/PathwayBrowser/#/R-MMU-6809371
Q91WP6	Serine protease inhibitor A3N OS=Mus musculus OX=10090 GN=Serpina3n PE=1 SV=1	Serpina3n	0.0541352	0.000322588	Down	24.64	12	10	10	6268.38	9004.13	6163.73	161952	152161	81863.1	221038	57545.6	45960.8	0.0313722	0.0450642	0.0308484	0.810542	0.76154	0.409711	1.10626	0.288006	0.230026	endoplasmic reticulum	K04525			GO:0001775 cell activation; GO:0001894 tissue homeostasis; GO:0002237 response to molecule of bacterial origin; GO:0002252 immune effector process; GO:0002263 cell activation involved in immune response; GO:0002274 myeloid leukocyte activation; GO:0002275 myeloid cell activation involved in immune response; GO:0002283 neutrophil activation involved in immune response; GO:0002366 leukocyte activat…	GO:0000323 lytic vacuole; GO:0005576 extracellular region; GO:0005615 extracellular space; GO:0005622 intracellular anatomical structure; GO:0005634 nucleus; GO:0005737 cytoplasm; GO:0005764 lysosome; GO:0005766 primary lysosome; GO:0005773 vacuole; GO:0005775 vacuolar lumen; GO:0012505 endomembrane system; GO:0030141 secretory granule; GO:0031091 platelet alpha granule; GO:0031093 platelet alpha…	GO:0003676 nucleic acid binding; GO:0003677 DNA binding; GO:0004857 enzyme inhibitor activity; GO:0004866 endopeptidase inhibitor activity; GO:0004867 serine-type endopeptidase inhibitor activity; GO:0004869 cysteine-type endopeptidase inhibitor activity; GO:0005488 binding; GO:0030234 enzyme regulator activity; GO:0030414 peptidase inhibitor activity; GO:0061134 peptidase regulator activity; GO:…	PF00079	PF00079 Serpin (serine protease inhibitor)	V	KOG2392	Serpin
Q9JJ59	ABC-type oligopeptide transporter ABCB9 OS=Mus musculus OX=10090 GN=Abcb9 PE=2 SV=1	Abcb9	0.0606795	0.00040649	Down	0.92	1	1	1	11609.7	17099.1	21311.9	237785	380979	205578	296387	180363	123532	0.0333321	0.0490924	0.0611876	0.682693	1.09381	0.590225	0.850943	0.517832	0.354667	plasma membrane	K05656	ABCB9; ATP-binding cassette, subfamily B (MDR/TAP), member 9	mmu04142 Lysosome; mmu02010 ABC transporters	GO:0006629 lipid metabolic process; GO:0006810 transport; GO:0006857 oligopeptide transport; GO:0007034 vacuolar transport; GO:0007041 lysosomal transport; GO:0008152 metabolic process; GO:0009892 negative regulation of metabolic process; GO:0009987 cellular process; GO:0010468 regulation of gene expression; GO:0010605 negative regulation of macromolecule metabolic process; GO:0010608 posttranscr…	GO:0000323 lytic vacuole; GO:0005622 intracellular anatomical structure; GO:0005737 cytoplasm; GO:0005764 lysosome; GO:0005765 lysosomal membrane; GO:0005773 vacuole; GO:0005774 vacuolar membrane; GO:0005783 endoplasmic reticulum; GO:0005789 endoplasmic reticulum membrane; GO:0005886 plasma membrane; GO:0012505 endomembrane system; GO:0016020 membrane; GO:0016021 integral component of membrane; G…	GO:0000166 nucleotide binding; GO:0003824 catalytic activity; GO:0005215 transporter activity; GO:0005488 binding; GO:0005515 protein binding; GO:0005524 ATP binding; GO:0015399 primary active transmembrane transporter activity; GO:0015421 ABC-type oligopeptide transporter activity; GO:0015440 ABC-type peptide transporter activity; GO:0016462 pyrophosphatase activity; GO:0016787 hydrolase activit…	PF00005	PF00005 ABC transporter	U	KOG0058	Peptide exporter, ABC superfamily				R-MMU-382551 Transport of small molecules;R-MMU-382556 ABC-family proteins mediated transport	https://reactome.org/PathwayBrowser/#/R-MMU-382551;https://reactome.org/PathwayBrowser/#/R-MMU-382556	HALLMARK PEROXISOME	http://www.gsea-msigdb.org/gsea/msigdb/mouse/geneset/HALLMARK_PEROXISOME
A6X935	Inter alpha-trypsin inhibitor, heavy chain 4 OS=Mus musculus OX=10090 GN=Itih4 PE=1 SV=2	Itih4	0.0613424	0.000153804	Down	25.05	21	21	21	4897.82	8693.38	6547.02	126441	115379	86472.1	140080	54902.9	41618.4	0.0459359	0.0815338	0.0614035	1.18587	1.08212	0.811008	1.31379	0.514926	0.390332	extracellular	K24514			GO:0002526 acute inflammatory response; GO:0002576 platelet degranulation; GO:0006810 transport; GO:0006887 exocytosis; GO:0006950 response to stress; GO:0006952 defense response; GO:0006953 acute-phase response; GO:0006954 inflammatory response; GO:0009892 negative regulation of metabolic process; GO:0009987 cellular process; GO:0010033 response to organic substance; GO:0010466 negative regulati…	GO:0005576 extracellular region; GO:0005622 intracellular anatomical structure; GO:0005737 cytoplasm; GO:0005886 plasma membrane; GO:0012505 endomembrane system; GO:0016020 membrane; GO:0030141 secretory granule; GO:0031089 platelet dense granule lumen; GO:0031410 cytoplasmic vesicle; GO:0031974 membrane-enclosed lumen; GO:0031982 vesicle; GO:0031983 vesicle lumen; GO:0034774 secretory granule lu…	GO:0004857 enzyme inhibitor activity; GO:0004866 endopeptidase inhibitor activity; GO:0030234 enzyme regulator activity; GO:0030414 peptidase inhibitor activity; GO:0061134 peptidase regulator activity; GO:0061135 endopeptidase regulator activity; GO:0098772 molecular function regulator;	PF00092	PF00092 von Willebrand factor type A domain							R-MMU-109582 Hemostasis;R-MMU-114608 Platelet degranulation ;R-MMU-76002 Platelet activation, signaling and aggregation;R-MMU-76005 Response to elevated platelet cytosolic Ca2+	https://reactome.org/PathwayBrowser/#/R-MMU-109582;https://reactome.org/PathwayBrowser/#/R-MMU-114608;https://reactome.org/PathwayBrowser/#/R-MMU-76002;https://reactome.org/PathwayBrowser/#/R-MMU-76005	HALLMARK XENOBIOTIC METABOLISM	http://www.gsea-msigdb.org/gsea/msigdb/mouse/geneset/HALLMARK_XENOBIOTIC_METABOLISM
P97430	Antileukoproteinase OS=Mus musculus OX=10090 GN=Slpi PE=1 SV=1	Slpi	0.0618842	0.000607315	Down	32.82	5	5	5	2304.14	3200.63	2974.66	26070.4	48285.8	62664.8	97466.4	46301.4	48149	0.0603009	0.0837626	0.0778488	0.682279	1.26367	1.63998	2.55076	1.21174	1.26009	extracellular	K23638			GO:0001775 cell activation; GO:0002237 response to molecule of bacterial origin; GO:0002252 immune effector process; GO:0002263 cell activation involved in immune response; GO:0002274 myeloid leukocyte activation; GO:0002275 myeloid cell activation involved in immune response; GO:0002283 neutrophil activation involved in immune response; GO:0002366 leukocyte activation involved in immune response…	GO:0005576 extracellular region; GO:0005615 extracellular space; GO:0005622 intracellular anatomical structure; GO:0005737 cytoplasm; GO:0012505 endomembrane system; GO:0030141 secretory granule; GO:0031410 cytoplasmic vesicle; GO:0031974 membrane-enclosed lumen; GO:0031982 vesicle; GO:0031983 vesicle lumen; GO:0034774 secretory granule lumen; GO:0035580 specific granule lumen; GO:0042581 specifi…	GO:0003676 nucleic acid binding; GO:0003677 DNA binding; GO:0003723 RNA binding; GO:0003729 mRNA binding; GO:0004857 enzyme inhibitor activity; GO:0004866 endopeptidase inhibitor activity; GO:0004867 serine-type endopeptidase inhibitor activity; GO:0005488 binding; GO:0005515 protein binding; GO:0019899 enzyme binding; GO:0030234 enzyme regulator activity; GO:0030414 peptidase inhibitor activity;…	PF00095	PF00095 WAP-type (Whey Acidic Protein) 'four-disulfide core'							R-MMU-168249 Innate Immune System;R-MMU-168256 Immune System;R-MMU-6798695 Neutrophil degranulation	https://reactome.org/PathwayBrowser/#/R-MMU-168249;https://reactome.org/PathwayBrowser/#/R-MMU-168256;https://reactome.org/PathwayBrowser/#/R-MMU-6798695	HALLMARK KRAS SIGNALING UP	http://www.gsea-msigdb.org/gsea/msigdb/mouse/geneset/HALLMARK_KRAS_SIGNALING_UP
P50446	Keratin, type II cytoskeletal 6A OS=Mus musculus OX=10090 GN=Krt6a PE=1 SV=3	Krt6a	0.062617	0.00135862	Down	48.82	36	30	29	10964.2	9933.83	13602.6	135207	309235	106537	356521	130245	61073	0.0867965	0.0786397	0.107683	1.07035	2.44801	0.843385	2.82235	1.03107	0.483475	nucleus	K07605			GO:0001898 regulation of cytolysis by symbiont of host cells; GO:0001899 negative regulation of cytolysis by symbiont of host cells; GO:0001906 cell killing; GO:0002009 morphogenesis of an epithelium; GO:0002376 immune system process; GO:0006950 response to stress; GO:0006952 defense response; GO:0006955 immune response; GO:0006959 humoral immune response; GO:0006996 organelle organization; GO:00…	GO:0005622 intracellular anatomical structure; GO:0005737 cytoplasm; GO:0005829 cytosol; GO:0005856 cytoskeleton; GO:0005882 intermediate filament; GO:0005886 plasma membrane; GO:0016020 membrane; GO:0043226 organelle; GO:0043228 non-membrane-bounded organelle; GO:0043229 intracellular organelle; GO:0043232 intracellular non-membrane-bounded organelle; GO:0045095 keratin filament; GO:0045111 inte…	GO:0005198 structural molecule activity; GO:0005200 structural constituent of cytoskeleton; GO:0005488 binding; GO:0005515 protein binding; GO:0097110 scaffold protein binding;									R-MMU-1266738 Developmental Biology;R-MMU-6805567 Keratinization;R-MMU-6809371 Formation of the cornified envelope	https://reactome.org/PathwayBrowser/#/R-MMU-1266738;https://reactome.org/PathwayBrowser/#/R-MMU-6805567;https://reactome.org/PathwayBrowser/#/R-MMU-6809371
Q8VCM7	Fibrinogen gamma chain OS=Mus musculus OX=10090 GN=Fgg PE=1 SV=1	Fgg	0.065987	0.00015181	Down	49.54	24	24	24	24080	34345.2	36612.3	453545	612864	373837	586365	348975	262368	0.039392	0.0561847	0.0598934	0.741946	1.00257	0.611553	0.959224	0.570882	0.429203	extracellular	K03905	FGG; fibrinogen gamma chain	mmu05171 Coronavirus disease - COVID-19; mmu05150 Staphylococcus aureus infection; mmu04610 Complement and coagulation cascades; mmu04611 Platelet activation; mmu04613 Neutrophil extracellular trap formation	GO:0001775 cell activation; GO:0001932 regulation of protein phosphorylation; GO:0001934 positive regulation of protein phosphorylation; GO:0002218 activation of innate immune response; GO:0002221 pattern recognition receptor signaling pathway; GO:0002224 toll-like receptor signaling pathway; GO:0002253 activation of immune response; GO:0002376 immune system process; GO:0002576 platelet degranula…	GO:0005576 extracellular region; GO:0005577 fibrinogen complex; GO:0005615 extracellular space; GO:0005622 intracellular anatomical structure; GO:0005737 cytoplasm; GO:0005783 endoplasmic reticulum; GO:0005788 endoplasmic reticulum lumen; GO:0005791 rough endoplasmic reticulum; GO:0005886 plasma membrane; GO:0005938 cell cortex; GO:0009897 external side of plasma membrane; GO:0009986 cell surface…	GO:0005102 signaling receptor binding; GO:0005198 structural molecule activity; GO:0005488 binding; GO:0005515 protein binding; GO:0042802 identical protein binding; GO:0042803 protein homodimerization activity; GO:0046983 protein dimerization activity; GO:0050839 cell adhesion molecule binding;	PF00147	PF00147 Fibrinogen beta and gamma chains, C-terminal globular domain	R	KOG2579	Ficolin and related extracellular proteins	WP5128 Fibrin complement receptor 3 signaling pathway;WP460 Blood clotting cascade	http://www.wikipathways.org/instance/WP5128_r120386;http://www.wikipathways.org/instance/WP460_r117865		R-MMU-109582 Hemostasis;R-MMU-114608 Platelet degranulation ;R-MMU-140875 Common Pathway of Fibrin Clot Formation;R-MMU-140877 Formation of Fibrin Clot (Clotting Cascade);R-MMU-1474244 Extracellular matrix organization;R-MMU-162582 Signal Transduction;R-MMU-168249 Innate Immune System;R-MMU-168256 Immune System;R-MMU-168898 Toll-like Receptor Cascades;R-MMU-216083 Integrin cell surface interactio…	https://reactome.org/PathwayBrowser/#/R-MMU-109582;https://reactome.org/PathwayBrowser/#/R-MMU-114608;https://reactome.org/PathwayBrowser/#/R-MMU-140875;https://reactome.org/PathwayBrowser/#/R-MMU-140877;https://reactome.org/PathwayBrowser/#/R-MMU-1474244;https://reactome.org/PathwayBrowser/#/R-MMU-162582;https://reactome.org/PathwayBrowser/#/R-MMU-168249;https://reactome.org/PathwayBrowser/#/R-M…	HALLMARK COAGULATION	http://www.gsea-msigdb.org/gsea/msigdb/mouse/geneset/HALLMARK_COAGULATION
Q8K0E8	Fibrinogen beta chain OS=Mus musculus OX=10090 GN=Fgb PE=1 SV=1	Fgb	0.0676871	0.000163085	Down	41.37	22	22	22	24211.3	32106.4	38779.9	443822	594329	366809	578445	348015	250588	0.0399016	0.0529132	0.0639115	0.731444	0.979489	0.604522	0.953311	0.573549	0.412984	extracellular	K03904	FGB; fibrinogen beta chain	mmu05171 Coronavirus disease - COVID-19; mmu04610 Complement and coagulation cascades; mmu04611 Platelet activation; mmu04613 Neutrophil extracellular trap formation	GO:0001775 cell activation; GO:0001932 regulation of protein phosphorylation; GO:0001934 positive regulation of protein phosphorylation; GO:0002218 activation of innate immune response; GO:0002221 pattern recognition receptor signaling pathway; GO:0002224 toll-like receptor signaling pathway; GO:0002253 activation of immune response; GO:0002376 immune system process; GO:0002576 platelet degranula…	GO:0005576 extracellular region; GO:0005577 fibrinogen complex; GO:0005615 extracellular space; GO:0005622 intracellular anatomical structure; GO:0005737 cytoplasm; GO:0005783 endoplasmic reticulum; GO:0005886 plasma membrane; GO:0005938 cell cortex; GO:0009897 external side of plasma membrane; GO:0009986 cell surface; GO:0012505 endomembrane system; GO:0016020 membrane; GO:0030141 secretory gran…	GO:0005198 structural molecule activity; GO:0005488 binding; GO:0005515 protein binding; GO:0030674 protein-macromolecule adaptor activity; GO:0051087 chaperone binding; GO:0060090 molecular adaptor activity;	PF00147	PF00147 Fibrinogen beta and gamma chains, C-terminal globular domain	R	KOG2579	Ficolin and related extracellular proteins	WP5128 Fibrin complement receptor 3 signaling pathway;WP460 Blood clotting cascade	http://www.wikipathways.org/instance/WP5128_r120386;http://www.wikipathways.org/instance/WP460_r117865		R-MMU-109582 Hemostasis;R-MMU-114608 Platelet degranulation ;R-MMU-140875 Common Pathway of Fibrin Clot Formation;R-MMU-140877 Formation of Fibrin Clot (Clotting Cascade);R-MMU-1474244 Extracellular matrix organization;R-MMU-162582 Signal Transduction;R-MMU-168249 Innate Immune System;R-MMU-168256 Immune System;R-MMU-168898 Toll-like Receptor Cascades;R-MMU-216083 Integrin cell surface interactio…	https://reactome.org/PathwayBrowser/#/R-MMU-109582;https://reactome.org/PathwayBrowser/#/R-MMU-114608;https://reactome.org/PathwayBrowser/#/R-MMU-140875;https://reactome.org/PathwayBrowser/#/R-MMU-140877;https://reactome.org/PathwayBrowser/#/R-MMU-1474244;https://reactome.org/PathwayBrowser/#/R-MMU-162582;https://reactome.org/PathwayBrowser/#/R-MMU-168249;https://reactome.org/PathwayBrowser/#/R-M…
Q9QZ85	Interferon-inducible GTPase 1 OS=Mus musculus OX=10090 GN=Iigp1 PE=1 SV=2	Iigp1	0.072206	2.8582e-05	Down	24.7	11	11	11	3218.38	4057.22	4227.55	50919	62359.1	46032.1	14333.7	19275.5	11128.9	0.0881605	0.111139	0.115805	1.39482	1.70819	1.26095	0.392641	0.52801	0.304852	cytoplasm,nucleus				GO:0001562 response to protozoan; GO:0006950 response to stress; GO:0006952 defense response; GO:0007154 cell communication; GO:0007165 signal transduction; GO:0007166 cell surface receptor signaling pathway; GO:0009605 response to external stimulus; GO:0009607 response to biotic stimulus; GO:0009617 response to bacterium; GO:0009894 regulation of catabolic process; GO:0009987 cellular process; G…	GO:0000139 Golgi membrane; GO:0005576 extracellular region; GO:0005622 intracellular anatomical structure; GO:0005634 nucleus; GO:0005635 nuclear envelope; GO:0005737 cytoplasm; GO:0005783 endoplasmic reticulum; GO:0005789 endoplasmic reticulum membrane; GO:0005794 Golgi apparatus; GO:0005795 Golgi stack; GO:0012505 endomembrane system; GO:0016020 membrane; GO:0018995 host cellular component; GO:…	GO:0000166 nucleotide binding; GO:0001882 nucleoside binding; GO:0001883 purine nucleoside binding; GO:0003824 catalytic activity; GO:0003924 GTPase activity; GO:0005488 binding; GO:0005515 protein binding; GO:0005525 GTP binding; GO:0016462 pyrophosphatase activity; GO:0016787 hydrolase activity; GO:0016817 hydrolase activity, acting on acid anhydrides; GO:0016818 hydrolase activity, acting on a…
Q62266	Cornifin-A OS=Mus musculus OX=10090 GN=Sprr1a PE=1 SV=1	Sprr1a	0.0729202	0.00279757	Down	64.58	8	8	7	3315.07	3435.15	4396.56	35405.7	90614.4	26842.7	39710.2	26067.8	16433	0.128895	0.133564	0.170946	1.37663	3.52324	1.04369	1.544	1.01356	0.638942	extracellular				GO:0006464 cellular protein modification process; GO:0006807 nitrogen compound metabolic process; GO:0006996 organelle organization; GO:0007010 cytoskeleton organization; GO:0007275 multicellular organism development; GO:0008152 metabolic process; GO:0008219 cell death; GO:0008360 regulation of cell shape; GO:0008544 epidermis development; GO:0009888 tissue development; GO:0009913 epidermal cell …	GO:0001533 cornified envelope; GO:0005622 intracellular anatomical structure; GO:0005737 cytoplasm; GO:0005829 cytosol; GO:0005886 plasma membrane; GO:0016020 membrane; GO:0071944 cell periphery;	GO:0005198 structural molecule activity; GO:0005200 structural constituent of cytoskeleton; GO:0005488 binding; GO:0005515 protein binding; GO:0030280 structural constituent of skin epidermis; GO:0030674 protein-macromolecule adaptor activity; GO:0060090 molecular adaptor activity;
E9PV24	Fibrinogen alpha chain OS=Mus musculus OX=10090 GN=Fga PE=1 SV=1	Fga	0.0737536	0.000171354	Down	40.43	34	34	34	26619.7	35439.4	42104.8	450404	593352	368567	550202	327754	245658	0.0441229	0.0587418	0.0697899	0.746558	0.983498	0.610911	0.911976	0.543262	0.407185	extracellular	K03903	FGA; fibrinogen alpha chain	mmu05171 Coronavirus disease - COVID-19; mmu04610 Complement and coagulation cascades; mmu04611 Platelet activation; mmu04613 Neutrophil extracellular trap formation	GO:0001775 cell activation; GO:0001889 liver development; GO:0001932 regulation of protein phosphorylation; GO:0001934 positive regulation of protein phosphorylation; GO:0002218 activation of innate immune response; GO:0002221 pattern recognition receptor signaling pathway; GO:0002224 toll-like receptor signaling pathway; GO:0002253 activation of immune response; GO:0002376 immune system process;…	GO:0005576 extracellular region; GO:0005577 fibrinogen complex; GO:0005615 extracellular space; GO:0005622 intracellular anatomical structure; GO:0005737 cytoplasm; GO:0005783 endoplasmic reticulum; GO:0005788 endoplasmic reticulum lumen; GO:0005791 rough endoplasmic reticulum; GO:0005886 plasma membrane; GO:0005938 cell cortex; GO:0009897 external side of plasma membrane; GO:0009986 cell surface…	GO:0005102 signaling receptor binding; GO:0005198 structural molecule activity; GO:0005488 binding; GO:0005515 protein binding; GO:0030674 protein-macromolecule adaptor activity; GO:0042802 identical protein binding; GO:0042803 protein homodimerization activity; GO:0046983 protein dimerization activity; GO:0050839 cell adhesion molecule binding; GO:0060090 molecular adaptor activity;	PF12160; PF00147	PF12160 Fibrinogen alpha C domain; PF00147 Fibrinogen beta and gamma chains, C-terminal globular domain	R	KOG2579	Ficolin and related extracellular proteins	WP5128 Fibrin complement receptor 3 signaling pathway;WP460 Blood clotting cascade	http://www.wikipathways.org/instance/WP5128_r120386;http://www.wikipathways.org/instance/WP460_r117865		R-MMU-109582 Hemostasis;R-MMU-114608 Platelet degranulation ;R-MMU-140875 Common Pathway of Fibrin Clot Formation;R-MMU-140877 Formation of Fibrin Clot (Clotting Cascade);R-MMU-1474244 Extracellular matrix organization;R-MMU-162582 Signal Transduction;R-MMU-168249 Innate Immune System;R-MMU-168256 Immune System;R-MMU-168898 Toll-like Receptor Cascades;R-MMU-216083 Integrin cell surface interactio…	https://reactome.org/PathwayBrowser/#/R-MMU-109582;https://reactome.org/PathwayBrowser/#/R-MMU-114608;https://reactome.org/PathwayBrowser/#/R-MMU-140875;https://reactome.org/PathwayBrowser/#/R-MMU-140877;https://reactome.org/PathwayBrowser/#/R-MMU-1474244;https://reactome.org/PathwayBrowser/#/R-MMU-162582;https://reactome.org/PathwayBrowser/#/R-MMU-168249;https://reactome.org/PathwayBrowser/#/R-M…	HALLMARK COAGULATION	http://www.gsea-msigdb.org/gsea/msigdb/mouse/geneset/HALLMARK_COAGULATION
Q9D103	Interferon-induced transmembrane protein 1 OS=Mus musculus OX=10090 GN=Ifitm1 PE=2 SV=1	Ifitm1	0.0885921	5.43247e-06	Down	15.09	1	1	1	680.548	687.661	632.087	8135.45	7924.65	6518.63	14748.9	3287.5	3984.04	0.0760269	0.0768215	0.0706131	0.908845	0.885296	0.728224	1.64766	0.36726	0.445074	plasma membrane	K19831	IFITM1; interferon induced transmembrane protein 1	mmu04662 B cell receptor signaling pathway	GO:0001756 somitogenesis; GO:0002252 immune effector process; GO:0002376 immune system process; GO:0002682 regulation of immune system process; GO:0003002 regionalization; GO:0006810 transport; GO:0006897 endocytosis; GO:0006898 receptor-mediated endocytosis; GO:0006950 response to stress; GO:0006952 defense response; GO:0006955 immune response; GO:0007154 cell communication; GO:0007165 signal tr…	GO:0000323 lytic vacuole; GO:0005622 intracellular anatomical structure; GO:0005634 nucleus; GO:0005737 cytoplasm; GO:0005764 lysosome; GO:0005765 lysosomal membrane; GO:0005768 endosome; GO:0005769 early endosome; GO:0005770 late endosome; GO:0005773 vacuole; GO:0005774 vacuolar membrane; GO:0005783 endoplasmic reticulum; GO:0005886 plasma membrane; GO:0009986 cell surface; GO:0010008 endosome m…										R-MMU-1280218 Adaptive Immune System;R-MMU-168256 Immune System;R-MMU-198933 Immunoregulatory interactions between a Lymphoid and a non-Lymphoid cell	https://reactome.org/PathwayBrowser/#/R-MMU-1280218;https://reactome.org/PathwayBrowser/#/R-MMU-168256;https://reactome.org/PathwayBrowser/#/R-MMU-198933	HALLMARK INTERFERON ALPHA RESPONSE;HALLMARK INFLAMMATORY RESPONSE	http://www.gsea-msigdb.org/gsea/msigdb/mouse/geneset/HALLMARK_INTERFERON_ALPHA_RESPONSE;http://www.gsea-msigdb.org/gsea/msigdb/mouse/geneset/HALLMARK_INFLAMMATORY_RESPONSE
Q922U2	Keratin, type II cytoskeletal 5 OS=Mus musculus OX=10090 GN=Krt5 PE=1 SV=1	Krt5	0.0898516	0.00559029	Down	41.55	33	19	19	13942.9	13313.8	19710.4	152765	295912	74041.6	305900	81163.1	40688	0.120287	0.11486	0.170044	1.31792	2.55287	0.638766	2.63904	0.700204	0.351021	nucleus	K07605			GO:0002009 morphogenesis of an epithelium; GO:0002376 immune system process; GO:0006950 response to stress; GO:0006952 defense response; GO:0006955 immune response; GO:0006959 humoral immune response; GO:0006996 organelle organization; GO:0007010 cytoskeleton organization; GO:0007044 cell-substrate junction assembly; GO:0007154 cell communication; GO:0007165 signal transduction; GO:0007166 cell s…	GO:0005622 intracellular anatomical structure; GO:0005737 cytoplasm; GO:0005829 cytosol; GO:0005856 cytoskeleton; GO:0005882 intermediate filament; GO:0005886 plasma membrane; GO:0016020 membrane; GO:0043226 organelle; GO:0043228 non-membrane-bounded organelle; GO:0043229 intracellular organelle; GO:0043232 intracellular non-membrane-bounded organelle; GO:0045095 keratin filament; GO:0045111 inte…	GO:0005198 structural molecule activity; GO:0005200 structural constituent of cytoskeleton; GO:0005488 binding; GO:0005515 protein binding; GO:0097110 scaffold protein binding;									R-MMU-1266738 Developmental Biology;R-MMU-1500931 Cell-Cell communication;R-MMU-446107 Type I hemidesmosome assembly;R-MMU-446728 Cell junction organization;R-MMU-6805567 Keratinization;R-MMU-6809371 Formation of the cornified envelope	https://reactome.org/PathwayBrowser/#/R-MMU-1266738;https://reactome.org/PathwayBrowser/#/R-MMU-1500931;https://reactome.org/PathwayBrowser/#/R-MMU-446107;https://reactome.org/PathwayBrowser/#/R-MMU-446728;https://reactome.org/PathwayBrowser/#/R-MMU-6805567;https://reactome.org/PathwayBrowser/#/R-MMU-6809371	HALLMARK KRAS SIGNALING DN	http://www.gsea-msigdb.org/gsea/msigdb/mouse/geneset/HALLMARK_KRAS_SIGNALING_DN
Q60590	Alpha-1-acid glycoprotein 1 OS=Mus musculus OX=10090 GN=Orm1 PE=1 SV=1	Orm1	0.0975105	0.0029212	Down	27.54	5	5	5	12985.6	9286.73	6413.25	159336	66269	68574.5	147824	32194.2	38356.9	0.106349	0.076056	0.0525229	1.30492	0.542727	0.561608	1.21064	0.263662	0.314133	extracellular	K17308			GO:0001101 response to acid chemical; GO:0001775 cell activation; GO:0001817 regulation of cytokine production; GO:0001818 negative regulation of cytokine production; GO:0001819 positive regulation of cytokine production; GO:0002237 response to molecule of bacterial origin; GO:0002252 immune effector process; GO:0002263 cell activation involved in immune response; GO:0002274 myeloid leukocyte act…	GO:0000323 lytic vacuole; GO:0005576 extracellular region; GO:0005615 extracellular space; GO:0005622 intracellular anatomical structure; GO:0005737 cytoplasm; GO:0005764 lysosome; GO:0005766 primary lysosome; GO:0005773 vacuole; GO:0005775 vacuolar lumen; GO:0012505 endomembrane system; GO:0030141 secretory granule; GO:0031091 platelet alpha granule; GO:0031093 platelet alpha granule lumen; GO:0…	GO:0005488 binding;	PF00061	PF00061 Lipocalin / cytosolic fatty-acid binding protein family							R-MMU-109582 Hemostasis;R-MMU-114608 Platelet degranulation ;R-MMU-168249 Innate Immune System;R-MMU-168256 Immune System;R-MMU-6798695 Neutrophil degranulation;R-MMU-76002 Platelet activation, signaling and aggregation;R-MMU-76005 Response to elevated platelet cytosolic Ca2+	https://reactome.org/PathwayBrowser/#/R-MMU-109582;https://reactome.org/PathwayBrowser/#/R-MMU-114608;https://reactome.org/PathwayBrowser/#/R-MMU-168249;https://reactome.org/PathwayBrowser/#/R-MMU-168256;https://reactome.org/PathwayBrowser/#/R-MMU-6798695;https://reactome.org/PathwayBrowser/#/R-MMU-76002;https://reactome.org/PathwayBrowser/#/R-MMU-76005	HALLMARK ADIPOGENESIS	http://www.gsea-msigdb.org/gsea/msigdb/mouse/geneset/HALLMARK_ADIPOGENESIS
Q3T9E4	T-cell-specific guanine nucleotide triphosphate-binding protein 2 OS=Mus musculus OX=10090 GN=Tgtp2 PE=1 SV=2	Tgtp2	0.100725	0.000704258	Down	16.14	9	9	9	2809.35	5066.13	4968.4	32151.9	54027.5	41334.4	10563.7	18195.8	8353.64	0.0987446	0.178067	0.174632	1.13009	1.89899	1.45284	0.371299	0.639556	0.293618	cytoplasm				GO:0002376 immune system process; GO:0006950 response to stress; GO:0006952 defense response; GO:0006955 immune response; GO:0009605 response to external stimulus; GO:0009607 response to biotic stimulus; GO:0009615 response to virus; GO:0009617 response to bacterium; GO:0009987 cellular process; GO:0010033 response to organic substance; GO:0034097 response to cytokine; GO:0034341 response to inte…	GO:0005622 intracellular anatomical structure; GO:0005737 cytoplasm; GO:0005783 endoplasmic reticulum; GO:0005789 endoplasmic reticulum membrane; GO:0012505 endomembrane system; GO:0016020 membrane; GO:0031984 organelle subcompartment; GO:0042175 nuclear outer membrane-endoplasmic reticulum membrane network; GO:0043226 organelle; GO:0043227 membrane-bounded organelle; GO:0043229 intracellular org…	GO:0003824 catalytic activity; GO:0003924 GTPase activity; GO:0016462 pyrophosphatase activity; GO:0016787 hydrolase activity; GO:0016817 hydrolase activity, acting on acid anhydrides; GO:0016818 hydrolase activity, acting on acid anhydrides, in phosphorus-containing anhydrides; GO:0017111 nucleoside-triphosphatase activity;
Q91X72	Hemopexin OS=Mus musculus OX=10090 GN=Hpx PE=1 SV=2	Hpx	0.107946	0.000400776	Down	29.13	15	15	15	36002	54679.7	41305.8	540891	367851	313980	626747	179689	148857	0.0838323	0.127324	0.0961824	1.25949	0.856557	0.731116	1.45941	0.418414	0.34662	extracellular	K18977			GO:0001932 regulation of protein phosphorylation; GO:0001934 positive regulation of protein phosphorylation; GO:0001959 regulation of cytokine-mediated signaling pathway; GO:0001961 positive regulation of cytokine-mediated signaling pathway; GO:0002637 regulation of immunoglobulin production; GO:0002639 positive regulation of immunoglobulin production; GO:0002682 regulation of immune system proce…	GO:0005576 extracellular region; GO:0005615 extracellular space; GO:0005622 intracellular anatomical structure; GO:0005737 cytoplasm; GO:0030139 endocytic vesicle; GO:0031410 cytoplasmic vesicle; GO:0031974 membrane-enclosed lumen; GO:0031982 vesicle; GO:0031983 vesicle lumen; GO:0043226 organelle; GO:0043227 membrane-bounded organelle; GO:0043229 intracellular organelle; GO:0043233 organelle lum…	GO:0005215 transporter activity; GO:0005488 binding; GO:0015232 heme transmembrane transporter activity; GO:0020037 heme binding; GO:0022857 transmembrane transporter activity; GO:0046906 tetrapyrrole binding; GO:0097159 organic cyclic compound binding; GO:1901363 heterocyclic compound binding;			OW	KOG1565	Gelatinase A and related matrix metalloproteases				R-MMU-2168880 Scavenging of heme from plasma;R-MMU-2173782 Binding and Uptake of Ligands by Scavenger Receptors;R-MMU-5653656 Vesicle-mediated transport	https://reactome.org/PathwayBrowser/#/R-MMU-2168880;https://reactome.org/PathwayBrowser/#/R-MMU-2173782;https://reactome.org/PathwayBrowser/#/R-MMU-5653656
Q923B6	Metalloreductase STEAP4 OS=Mus musculus OX=10090 GN=Steap4 PE=1 SV=1	Steap4	0.120284	0.000688273	Down	21.28	9	9	9	2127.38	2428.88	2438.8	18746.5	26688	12719.8	26617.2	10991.7	8775.68	0.109651	0.125191	0.125702	0.966242	1.37557	0.655611	1.37192	0.56654	0.452321	plasma membrane	K19876			GO:0000041 transition metal ion transport; GO:0006810 transport; GO:0006811 ion transport; GO:0006812 cation transport; GO:0006825 copper ion transport; GO:0006826 iron ion transport; GO:0008152 metabolic process; GO:0009987 cellular process; GO:0015677 copper ion import; GO:0030001 metal ion transport; GO:0030154 cell differentiation; GO:0032502 developmental process; GO:0034220 ion transmembran…	GO:0005622 intracellular anatomical structure; GO:0005737 cytoplasm; GO:0005768 endosome; GO:0005794 Golgi apparatus; GO:0005886 plasma membrane; GO:0005887 integral component of plasma membrane; GO:0012505 endomembrane system; GO:0016020 membrane; GO:0016021 integral component of membrane; GO:0031224 intrinsic component of membrane; GO:0031226 intrinsic component of plasma membrane; GO:0031410 c…	GO:0003824 catalytic activity; GO:0008823 cupric reductase activity; GO:0016491 oxidoreductase activity; GO:0016722 oxidoreductase activity, acting on metal ions; GO:0016723 oxidoreductase activity, acting on metal ions, NAD or NADP as acceptor; GO:0052851 ferric-chelate reductase (NADPH) activity;											HALLMARK ANDROGEN RESPONSE	http://www.gsea-msigdb.org/gsea/msigdb/mouse/geneset/HALLMARK_ANDROGEN_RESPONSE
Q07079	Insulin-like growth factor-binding protein 5 OS=Mus musculus OX=10090 GN=Igfbp5 PE=1 SV=1	Igfbp5	0.121018	0.00100421	Down	18.08	6	6	6	1796.58	1571.6	1436.04	11584.8	19322.3	8791.3	19924.7	13681.2	5389.57	0.144502	0.126407	0.115503	0.931786	1.55413	0.7071	1.60258	1.1004	0.433493	extracellular	K23577			GO:0000003 reproduction; GO:0001503 ossification; GO:0001558 regulation of cell growth; GO:0001649 osteoblast differentiation; GO:0001942 hair follicle development; GO:0002009 morphogenesis of an epithelium; GO:0005975 carbohydrate metabolic process; GO:0005996 monosaccharide metabolic process; GO:0006006 glucose metabolic process; GO:0006109 regulation of carbohydrate metabolic process; GO:00064…	GO:0005576 extracellular region; GO:0005615 extracellular space; GO:0005622 intracellular anatomical structure; GO:0005737 cytoplasm; GO:0005783 endoplasmic reticulum; GO:0005788 endoplasmic reticulum lumen; GO:0012505 endomembrane system; GO:0016942 insulin-like growth factor binding protein complex; GO:0031974 membrane-enclosed lumen; GO:0032991 protein-containing complex; GO:0036454 growth fac…	GO:0001968 fibronectin binding; GO:0005488 binding; GO:0005515 protein binding; GO:0005520 insulin-like growth factor binding; GO:0019838 growth factor binding; GO:0031994 insulin-like growth factor I binding; GO:0031995 insulin-like growth factor II binding;	PF00219; PF00086	PF00219 Insulin-like growth factor binding protein; PF00086 Thyroglobulin type-1 repeat				WP3675 Factors and pathways affecting insulin-like growth factor (IGF1)-Akt signaling;WP385 Myometrial relaxation and contraction pathways	http://www.wikipathways.org/instance/WP3675_r90178;http://www.wikipathways.org/instance/WP385_r122794		R-MMU-381426 Regulation of Insulin-like Growth Factor (IGF) transport and uptake by Insulin-like Growth Factor Binding Proteins (IGFBPs);R-MMU-392499 Metabolism of proteins;R-MMU-597592 Post-translational protein modification;R-MMU-8957275 Post-translational protein phosphorylation	https://reactome.org/PathwayBrowser/#/R-MMU-381426;https://reactome.org/PathwayBrowser/#/R-MMU-392499;https://reactome.org/PathwayBrowser/#/R-MMU-597592;https://reactome.org/PathwayBrowser/#/R-MMU-8957275	HALLMARK MTORC1 SIGNALING;HALLMARK UV RESPONSE DN	http://www.gsea-msigdb.org/gsea/msigdb/mouse/geneset/HALLMARK_MTORC1_SIGNALING;http://www.gsea-msigdb.org/gsea/msigdb/mouse/geneset/HALLMARK_UV_RESPONSE_DN
Q03734	Serine protease inhibitor A3M OS=Mus musculus OX=10090 GN=Serpina3m PE=1 SV=2	Serpina3m	0.125551	0.000748524	Down	20.81	12	7	7	3144.55	4701.7	4694.34	42969	33569.7	23346	56382.2	20916	13356	0.0680914	0.10181	0.10165	0.930441	0.726911	0.505529	1.22089	0.45291	0.289208	endoplasmic reticulum	K04525			GO:0001775 cell activation; GO:0001894 tissue homeostasis; GO:0002252 immune effector process; GO:0002263 cell activation involved in immune response; GO:0002274 myeloid leukocyte activation; GO:0002275 myeloid cell activation involved in immune response; GO:0002283 neutrophil activation involved in immune response; GO:0002366 leukocyte activation involved in immune response; GO:0002376 immune sy…	GO:0000323 lytic vacuole; GO:0005576 extracellular region; GO:0005615 extracellular space; GO:0005622 intracellular anatomical structure; GO:0005634 nucleus; GO:0005737 cytoplasm; GO:0005764 lysosome; GO:0005766 primary lysosome; GO:0005773 vacuole; GO:0005775 vacuolar lumen; GO:0012505 endomembrane system; GO:0030141 secretory granule; GO:0031091 platelet alpha granule; GO:0031093 platelet alpha…	GO:0003676 nucleic acid binding; GO:0003677 DNA binding; GO:0004857 enzyme inhibitor activity; GO:0004866 endopeptidase inhibitor activity; GO:0004867 serine-type endopeptidase inhibitor activity; GO:0004869 cysteine-type endopeptidase inhibitor activity; GO:0005488 binding; GO:0030234 enzyme regulator activity; GO:0030414 peptidase inhibitor activity; GO:0061134 peptidase regulator activity; GO:…	PF00079	PF00079 Serpin (serine protease inhibitor)	V	KOG2392	Serpin
Q8VI93	2'-5'-oligoadenylate synthase 3 OS=Mus musculus OX=10090 GN=Oas3 PE=1 SV=1	Oas3	0.125767	0.0207574	Down	10.19	12	12	12	1155.65		1021.81	3988.95	10179.3	11802	2479.1	10534.8	7101.42	0.199522		0.176414	0.688687	1.75744	2.0376	0.428014	1.81882	1.22605	nucleus	K14216	OAS; 2'-5'-oligoadenylate synthetase [EC:2.7.7.84]	mmu05171 Coronavirus disease - COVID-19; mmu05160 Hepatitis C; mmu05164 Influenza A; mmu05162 Measles; mmu04621 NOD-like receptor signaling pathway; mmu05168 Herpes simplex virus 1 infection; mmu05169 Epstein-Barr virus infection	GO:0002252 immune effector process; GO:0002376 immune system process; GO:0006139 nucleobase-containing compound metabolic process; GO:0006401 RNA catabolic process; GO:0006725 cellular aromatic compound metabolic process; GO:0006807 nitrogen compound metabolic process; GO:0006950 response to stress; GO:0006952 defense response; GO:0006955 immune response; GO:0007154 cell communication; GO:0007165…	GO:0005622 intracellular anatomical structure; GO:0005634 nucleus; GO:0005654 nucleoplasm; GO:0005737 cytoplasm; GO:0005829 cytosol; GO:0005886 plasma membrane; GO:0016020 membrane; GO:0031974 membrane-enclosed lumen; GO:0031981 nuclear lumen; GO:0043226 organelle; GO:0043227 membrane-bounded organelle; GO:0043229 intracellular organelle; GO:0043231 intracellular membrane-bounded organelle; GO:00…	GO:0000166 nucleotide binding; GO:0001730 2'-5'-oligoadenylate synthetase activity; GO:0003676 nucleic acid binding; GO:0003723 RNA binding; GO:0003725 double-stranded RNA binding; GO:0003824 catalytic activity; GO:0005488 binding; GO:0005524 ATP binding; GO:0016740 transferase activity; GO:0016772 transferase activity, transferring phosphorus-containing groups; GO:0016779 nucleotidyltransferase …	PF10421	PF10421 2'-5'-oligoadenylate synthetase 1, domain 2, C-terminus				WP310 mRNA processing	http://www.wikipathways.org/instance/WP310_r122791				HALLMARK INTERFERON GAMMA RESPONSE	http://www.gsea-msigdb.org/gsea/msigdb/mouse/geneset/HALLMARK_INTERFERON_GAMMA_RESPONSE
Q8CFB4	Guanylate-binding protein 5 OS=Mus musculus OX=10090 GN=Gbp5 PE=1 SV=2	Gbp5	0.134282	0.000374362	Down	12.88	7	7	7	1517.15	2427.86	1464	13428.9	15332.3	11519.9	5031.08	5095.04	3107.34	0.163636	0.261863	0.157904	1.44841	1.65371	1.24251	0.542641	0.549539	0.335151	cytoplasm	K20898	GBP5; guanylate-binding protein 5	mmu04621 NOD-like receptor signaling pathway	GO:0001816 cytokine production; GO:0001817 regulation of cytokine production; GO:0001819 positive regulation of cytokine production; GO:0002376 immune system process; GO:0002682 regulation of immune system process; GO:0002684 positive regulation of immune system process; GO:0002790 peptide secretion; GO:0006810 transport; GO:0006950 response to stress; GO:0006952 defense response; GO:0006955 immu…	GO:0005622 intracellular anatomical structure; GO:0005737 cytoplasm; GO:0005794 Golgi apparatus; GO:0012505 endomembrane system; GO:0043226 organelle; GO:0043227 membrane-bounded organelle; GO:0043229 intracellular organelle; GO:0043231 intracellular membrane-bounded organelle; GO:0048471 perinuclear region of cytoplasm;	GO:0005488 binding; GO:0005515 protein binding; GO:0042802 identical protein binding; GO:0042803 protein homodimerization activity; GO:0046983 protein dimerization activity;	PF02263; PF02841	PF02263 Guanylate-binding protein, N-terminal domain; PF02841 Guanylate-binding protein, C-terminal domain	R	KOG2037	Guanylate-binding protein
P35459	Lymphocyte antigen 6D OS=Mus musculus OX=10090 GN=Ly6d PE=1 SV=1	Ly6d	0.1388	0.00586966	Down	18.9	2	2	2	2610.66	2350.46	2712.43	14664.6	31049.6	9570.93	18744.4	3810.81	3256.76	0.237778	0.214079	0.247047	1.33565	2.82799	0.871718	1.70723	0.347088	0.296625	extracellular	K06846			GO:0001775 cell activation; GO:0002376 immune system process; GO:0002520 immune system development; GO:0002521 leukocyte differentiation; GO:0007155 cell adhesion; GO:0007275 multicellular organism development; GO:0009987 cellular process; GO:0010033 response to organic substance; GO:0014070 response to organic cyclic compound; GO:0022610 biological adhesion; GO:0030097 hemopoiesis; GO:0030098 ly…	GO:0005576 extracellular region; GO:0005886 plasma membrane; GO:0009986 cell surface; GO:0016020 membrane; GO:0071944 cell periphery;		PF00021	PF00021 u-PAR/Ly-6 domain							R-MMU-163125 Post-translational modification: synthesis of GPI-anchored proteins;R-MMU-392499 Metabolism of proteins;R-MMU-597592 Post-translational protein modification	https://reactome.org/PathwayBrowser/#/R-MMU-163125;https://reactome.org/PathwayBrowser/#/R-MMU-392499;https://reactome.org/PathwayBrowser/#/R-MMU-597592
P97425	Eosinophil cationic protein 2 OS=Mus musculus OX=10090 GN=Ear2 PE=2 SV=1	Ear2	0.140558	0.00318409	Down	17.95	3	3	3	5511.71	12583.8	5708.74	73925.9	54114.4	41315.2	48948.5	23308.7	17668.9	0.132337	0.30214	0.137068	1.77498	1.2993	0.991986	1.17526	0.559647	0.424234	extracellular				GO:0001775 cell activation; GO:0002227 innate immune response in mucosa; GO:0002251 organ or tissue specific immune response; GO:0002252 immune effector process; GO:0002263 cell activation involved in immune response; GO:0002274 myeloid leukocyte activation; GO:0002275 myeloid cell activation involved in immune response; GO:0002283 neutrophil activation involved in immune response; GO:0002366 leu…	GO:0000323 lytic vacuole; GO:0005576 extracellular region; GO:0005615 extracellular space; GO:0005622 intracellular anatomical structure; GO:0005737 cytoplasm; GO:0005764 lysosome; GO:0005766 primary lysosome; GO:0005773 vacuole; GO:0005775 vacuolar lumen; GO:0012505 endomembrane system; GO:0030141 secretory granule; GO:0031410 cytoplasmic vesicle; GO:0031974 membrane-enclosed lumen; GO:0031982 v…	GO:0001530 lipopolysaccharide binding; GO:0003824 catalytic activity; GO:0004518 nuclease activity; GO:0004519 endonuclease activity; GO:0004540 ribonuclease activity; GO:0005488 binding; GO:0008289 lipid binding; GO:0016787 hydrolase activity; GO:0016788 hydrolase activity, acting on ester bonds; GO:0097367 carbohydrate derivative binding; GO:0140098 catalytic activity, acting on RNA;	PF00074	PF00074 Pancreatic ribonuclease							R-MMU-168249 Innate Immune System;R-MMU-168256 Immune System;R-MMU-6798695 Neutrophil degranulation	https://reactome.org/PathwayBrowser/#/R-MMU-168249;https://reactome.org/PathwayBrowser/#/R-MMU-168256;https://reactome.org/PathwayBrowser/#/R-MMU-6798695
Q07456	Protein AMBP OS=Mus musculus OX=10090 GN=Ambp PE=1 SV=2	Ambp	0.141188	0.00056422	Down	21.2	7	7	7	8730.08	12904.7	10923.5	100894	70930.2	58778.5	123561	40048.4	35475.1	0.117636	0.173888	0.147192	1.35952	0.955768	0.792027	1.66496	0.539643	0.478019	extracellular	K23620			GO:0000003 reproduction; GO:0001932 regulation of protein phosphorylation; GO:0001933 negative regulation of protein phosphorylation; GO:0002682 regulation of immune system process; GO:0002683 negative regulation of immune system process; GO:0006725 cellular aromatic compound metabolic process; GO:0006778 porphyrin-containing compound metabolic process; GO:0006787 porphyrin-containing compound ca…	GO:0005576 extracellular region; GO:0005615 extracellular space; GO:0005622 intracellular anatomical structure; GO:0005886 plasma membrane; GO:0009986 cell surface; GO:0016020 membrane; GO:0043226 organelle; GO:0043227 membrane-bounded organelle; GO:0043229 intracellular organelle; GO:0043231 intracellular membrane-bounded organelle; GO:0071944 cell periphery;	GO:0004857 enzyme inhibitor activity; GO:0004866 endopeptidase inhibitor activity; GO:0004867 serine-type endopeptidase inhibitor activity; GO:0005246 calcium channel regulator activity; GO:0005488 binding; GO:0005515 protein binding; GO:0008200 ion channel inhibitor activity; GO:0016247 channel regulator activity; GO:0016248 channel inhibitor activity; GO:0019855 calcium channel inhibitor activi…	PF00061; PF00014	PF00061 Lipocalin / cytosolic fatty-acid binding protein family; PF00014 Kunitz/Bovine pancreatic trypsin inhibitor domain	O	KOG4295	Serine proteinase inhibitor (KU family)				R-MMU-2168880 Scavenging of heme from plasma;R-MMU-2173782 Binding and Uptake of Ligands by Scavenger Receptors;R-MMU-5653656 Vesicle-mediated transport	https://reactome.org/PathwayBrowser/#/R-MMU-2168880;https://reactome.org/PathwayBrowser/#/R-MMU-2173782;https://reactome.org/PathwayBrowser/#/R-MMU-5653656
Q09200	Beta-1,4 N-acetylgalactosaminyltransferase 1 OS=Mus musculus OX=10090 GN=B4galnt1 PE=1 SV=1	B4galnt1	0.141401	0.0103752	Down	12.76	6	6	6	2612.88	1486.15	2091.92	26323.4	8913.17	8546.31	7551.28	3112.76	2330.66	0.353263	0.200929	0.282829	3.55894	1.20507	1.15547	1.02094	0.420847	0.315107	lysozyme	K00725	B4GALNT1; (N-Acetylneuraminyl)-galactosylglucosylceramide N-acetylgalactosaminyltransferase [EC:2.4.1.92]	mmu01100 Metabolic pathways; mmu00604 Glycosphingolipid biosynthesis - ganglio series; mmu00600 Sphingolipid metabolism	GO:0000003 reproduction; GO:0001573 ganglioside metabolic process; GO:0001574 ganglioside biosynthetic process; GO:0005975 carbohydrate metabolic process; GO:0006040 amino sugar metabolic process; GO:0006047 UDP-N-acetylglucosamine metabolic process; GO:0006139 nucleobase-containing compound metabolic process; GO:0006464 cellular protein modification process; GO:0006486 protein glycosylation; GO:…	GO:0000139 Golgi membrane; GO:0005622 intracellular anatomical structure; GO:0005737 cytoplasm; GO:0005794 Golgi apparatus; GO:0005886 plasma membrane; GO:0012505 endomembrane system; GO:0016020 membrane; GO:0031090 organelle membrane; GO:0031984 organelle subcompartment; GO:0043226 organelle; GO:0043227 membrane-bounded organelle; GO:0043229 intracellular organelle; GO:0043231 intracellular memb…	GO:0003824 catalytic activity; GO:0003947 (N-acetylneuraminyl)-galactosylglucosylceramide N-acetylgalactosaminyltransferase activity; GO:0008194 UDP-glycosyltransferase activity; GO:0008376 acetylgalactosaminyltransferase activity; GO:0016740 transferase activity; GO:0016757 glycosyltransferase activity; GO:0016758 hexosyltransferase activity;									R-MMU-1430728 Metabolism;R-MMU-1660662 Glycosphingolipid metabolism;R-MMU-428157 Sphingolipid metabolism;R-MMU-556833 Metabolism of lipids	https://reactome.org/PathwayBrowser/#/R-MMU-1430728;https://reactome.org/PathwayBrowser/#/R-MMU-1660662;https://reactome.org/PathwayBrowser/#/R-MMU-428157;https://reactome.org/PathwayBrowser/#/R-MMU-556833
Q64282	Interferon-induced protein with tetratricopeptide repeats 1 OS=Mus musculus OX=10090 GN=Ifit1 PE=1 SV=2	Ifit1	0.14141	0.000453635	Down	30.24	11	11	11	2484.3	2912.61	3290.21	14524.9	21760.9	25146.3	6688.36	32055.5	26548.2	0.172937	0.202752	0.229038	1.01111	1.51482	1.75048	0.465589	2.23144	1.84807	cytoplasm	K14217	IFIT1; interferon-induced protein with tetratricopeptide repeats 1	mmu05160 Hepatitis C	GO:0002252 immune effector process; GO:0002376 immune system process; GO:0006950 response to stress; GO:0006952 defense response; GO:0009605 response to external stimulus; GO:0009607 response to biotic stimulus; GO:0009615 response to virus; GO:0009617 response to bacterium; GO:0009987 cellular process; GO:0010033 response to organic substance; GO:0034097 response to cytokine; GO:0035455 response…	GO:0005622 intracellular anatomical structure; GO:0005737 cytoplasm;	GO:0003676 nucleic acid binding; GO:0003723 RNA binding; GO:0005488 binding; GO:0097159 organic cyclic compound binding; GO:1901363 heterocyclic compound binding;			R	KOG1124	FOG: TPR repeat
P06909	Complement factor H OS=Mus musculus OX=10090 GN=Cfh PE=1 SV=2	Cfh	0.148047	6.55159e-05	Down	25.12	29	29	29	11026.1	14230.9	12067.4	92821.5	88117.2	71173.3	108355	50462.2	34785.4	0.137183	0.177056	0.150139	1.15485	1.09633	0.885515	1.34812	0.627834	0.432789	nucleus	K04004	CFH; complement factor H	mmu05150 Staphylococcus aureus infection; mmu04610 Complement and coagulation cascades	GO:0002252 immune effector process; GO:0002253 activation of immune response; GO:0002376 immune system process; GO:0002673 regulation of acute inflammatory response; GO:0002682 regulation of immune system process; GO:0002684 positive regulation of immune system process; GO:0002697 regulation of immune effector process; GO:0002920 regulation of humoral immune response; GO:0006807 nitrogen compound…	GO:0005576 extracellular region; GO:0005615 extracellular space; GO:0005622 intracellular anatomical structure; GO:0005634 nucleus; GO:0005737 cytoplasm; GO:0005886 plasma membrane; GO:0016020 membrane; GO:0043226 organelle; GO:0043227 membrane-bounded organelle; GO:0043229 intracellular organelle; GO:0043231 intracellular membrane-bounded organelle; GO:0071944 cell periphery;	GO:0001846 opsonin binding; GO:0001848 complement binding; GO:0001851 complement component C3b binding; GO:0005488 binding; GO:0005515 protein binding; GO:0005539 glycosaminoglycan binding; GO:0008201 heparin binding; GO:0043167 ion binding; GO:0043168 anion binding; GO:0043394 proteoglycan binding; GO:0043395 heparan sulfate proteoglycan binding; GO:0097367 carbohydrate derivative binding; GO:19…	PF00084	PF00084 Sushi repeat (SCR repeat)									HALLMARK INTERFERON GAMMA RESPONSE;HALLMARK COMPLEMENT;HALLMARK COAGULATION;HALLMARK KRAS SIGNALING UP	http://www.gsea-msigdb.org/gsea/msigdb/mouse/geneset/HALLMARK_INTERFERON_GAMMA_RESPONSE;http://www.gsea-msigdb.org/gsea/msigdb/mouse/geneset/HALLMARK_COMPLEMENT;http://www.gsea-msigdb.org/gsea/msigdb/mouse/geneset/HALLMARK_COAGULATION;http://www.gsea-msigdb.org/gsea/msigdb/mouse/geneset/HALLMARK_KRAS_SIGNALING_UP
P01029	Complement C4-B OS=Mus musculus OX=10090 GN=C4b PE=1 SV=3	C4b	0.148603	0.000203527	Down	22.73	44	44	44	5319.85	8215.59	5612.57	46061.6	44517.8	38273.8	60583.6	48412.8	20550.2	0.129164	0.199472	0.136271	1.11836	1.08088	0.929274	1.47095	1.17545	0.498951	extracellular	K03989	C4; complement component 4	mmu05322 Systemic lupus erythematosus; mmu05171 Coronavirus disease - COVID-19; mmu05150 Staphylococcus aureus infection; mmu05133 Pertussis; mmu04610 Complement and coagulation cascades; mmu04936 Alcoholic liver disease	GO:0001701 in utero embryonic development; GO:0001796 regulation of type IIa hypersensitivity; GO:0001798 positive regulation of type IIa hypersensitivity; GO:0001817 regulation of cytokine production; GO:0001819 positive regulation of cytokine production; GO:0001932 regulation of protein phosphorylation; GO:0001934 positive regulation of protein phosphorylation; GO:0001969 regulation of activati…	GO:0005576 extracellular region; GO:0005579 membrane attack complex; GO:0005615 extracellular space; GO:0005622 intracellular anatomical structure; GO:0005737 cytoplasm; GO:0005783 endoplasmic reticulum; GO:0005788 endoplasmic reticulum lumen; GO:0005886 plasma membrane; GO:0005887 integral component of plasma membrane; GO:0012505 endomembrane system; GO:0016020 membrane; GO:0016021 integral comp…	GO:0001664 G protein-coupled receptor binding; GO:0001846 opsonin binding; GO:0001848 complement binding; GO:0001849 complement component C1q complex binding; GO:0003824 catalytic activity; GO:0004175 endopeptidase activity; GO:0004252 serine-type endopeptidase activity; GO:0005102 signaling receptor binding; GO:0005488 binding; GO:0005515 protein binding; GO:0008233 peptidase activity; GO:000823…	PF01835; PF17791; PF07703; PF01821; PF07677; PF01759	PF01835 MG2 domain; PF17791 Macroglobulin domain MG3; PF07703 Alpha-2-macroglobulin bait region domain; PF01821 Anaphylotoxin-like domain; PF07677 A-macroglobulin receptor binding domain; PF01759 UNC-6/NTR/C345C module	O	KOG1366	Alpha-macroglobulin	WP1266 SIDS susceptibility pathways;WP200 Complement activation, classical pathway;WP1496 Oxidative damage response	http://www.wikipathways.org/instance/WP1266_r117943;http://www.wikipathways.org/instance/WP200_r117868;http://www.wikipathways.org/instance/WP1496_r120957		R-MMU-166658 Complement cascade;R-MMU-166663 Initial triggering of complement;R-MMU-168249 Innate Immune System;R-MMU-168256 Immune System;R-MMU-174577 Activation of C3 and C5;R-MMU-381426 Regulation of Insulin-like Growth Factor (IGF) transport and uptake by Insulin-like Growth Factor Binding Proteins (IGFBPs);R-MMU-392499 Metabolism of proteins;R-MMU-597592 Post-translational protein modificati…	https://reactome.org/PathwayBrowser/#/R-MMU-166658;https://reactome.org/PathwayBrowser/#/R-MMU-166663;https://reactome.org/PathwayBrowser/#/R-MMU-168249;https://reactome.org/PathwayBrowser/#/R-MMU-168256;https://reactome.org/PathwayBrowser/#/R-MMU-174577;https://reactome.org/PathwayBrowser/#/R-MMU-381426;https://reactome.org/PathwayBrowser/#/R-MMU-392499;https://reactome.org/PathwayBrowser/#/R-MM…
P01027	Complement C3 OS=Mus musculus OX=10090 GN=C3 PE=1 SV=3	C3	0.149809	0.000125454	Down	42.99	71	71	71	24274.5	31377.3	24143.3	211361	168453	152832	240072	106167	68984.5	0.15533	0.20078	0.15449	1.35248	1.07791	0.977955	1.53619	0.679351	0.441424	extracellular	K03990	C3; complement component 3	mmu04080 Neuroactive ligand-receptor interaction; mmu05134 Legionellosis; mmu04936 Alcoholic liver disease; mmu05142 Chagas disease; mmu05167 Kaposi sarcoma-associated herpesvirus infection; mmu05150 Staphylococcus aureus infection; mmu04610 Complement and coagulation cascades; mmu05171 Coronavirus disease - COVID-19; mmu05140 Leishmaniasis; mmu05203 Viral carcinogenesis; mmu04613 Neutrophil extr…	GO:0001701 in utero embryonic development; GO:0001775 cell activation; GO:0001796 regulation of type IIa hypersensitivity; GO:0001798 positive regulation of type IIa hypersensitivity; GO:0001817 regulation of cytokine production; GO:0001819 positive regulation of cytokine production; GO:0001932 regulation of protein phosphorylation; GO:0001934 positive regulation of protein phosphorylation; GO:00…	GO:0000323 lytic vacuole; GO:0005576 extracellular region; GO:0005579 membrane attack complex; GO:0005615 extracellular space; GO:0005622 intracellular anatomical structure; GO:0005737 cytoplasm; GO:0005764 lysosome; GO:0005766 primary lysosome; GO:0005773 vacuole; GO:0005775 vacuolar lumen; GO:0005783 endoplasmic reticulum; GO:0005788 endoplasmic reticulum lumen; GO:0005886 plasma membrane; GO:0…	GO:0001664 G protein-coupled receptor binding; GO:0001846 opsonin binding; GO:0001848 complement binding; GO:0001849 complement component C1q complex binding; GO:0003824 catalytic activity; GO:0004175 endopeptidase activity; GO:0004252 serine-type endopeptidase activity; GO:0005102 signaling receptor binding; GO:0005488 binding; GO:0005515 protein binding; GO:0008233 peptidase activity; GO:000823…	PF17790; PF01835; PF17791; PF17789; PF07703; PF01821; PF07677; PF01759	PF17790 Macroglobulin domain MG1; PF01835 MG2 domain; PF17791 Macroglobulin domain MG3; PF17789 Macroglobulin domain MG4; PF07703 Alpha-2-macroglobulin bait region domain; PF01821 Anaphylotoxin-like domain; PF07677 A-macroglobulin receptor binding domain; PF01759 UNC-6/NTR/C345C module	O	KOG1366	Alpha-macroglobulin	WP200 Complement activation, classical pathway;WP3625 Tyrobp causal network in microglia	http://www.wikipathways.org/instance/WP200_r117868;http://www.wikipathways.org/instance/WP3625_r116680		R-MMU-1280218 Adaptive Immune System;R-MMU-162582 Signal Transduction;R-MMU-166658 Complement cascade;R-MMU-166663 Initial triggering of complement;R-MMU-168249 Innate Immune System;R-MMU-168256 Immune System;R-MMU-173736 Alternative complement activation;R-MMU-174577 Activation of C3 and C5;R-MMU-198933 Immunoregulatory interactions between a Lymphoid and a non-Lymphoid cell;R-MMU-372790 Signali…	https://reactome.org/PathwayBrowser/#/R-MMU-1280218;https://reactome.org/PathwayBrowser/#/R-MMU-162582;https://reactome.org/PathwayBrowser/#/R-MMU-166658;https://reactome.org/PathwayBrowser/#/R-MMU-166663;https://reactome.org/PathwayBrowser/#/R-MMU-168249;https://reactome.org/PathwayBrowser/#/R-MMU-168256;https://reactome.org/PathwayBrowser/#/R-MMU-173736;https://reactome.org/PathwayBrowser/#/R-M…	HALLMARK ADIPOGENESIS;HALLMARK COMPLEMENT;HALLMARK HEME METABOLISM;HALLMARK COAGULATION	http://www.gsea-msigdb.org/gsea/msigdb/mouse/geneset/HALLMARK_ADIPOGENESIS;http://www.gsea-msigdb.org/gsea/msigdb/mouse/geneset/HALLMARK_COMPLEMENT;http://www.gsea-msigdb.org/gsea/msigdb/mouse/geneset/HALLMARK_HEME_METABOLISM;http://www.gsea-msigdb.org/gsea/msigdb/mouse/geneset/HALLMARK_COAGULATION
Q05816	Fatty acid-binding protein 5 OS=Mus musculus OX=10090 GN=Fabp5 PE=1 SV=3	Fabp5	0.150412	0.00462313	Down	47.41	8	8	8	8539.94	11211.2	11689	56610.3	112116	40300.6	74214	33638.2	22694.5	0.174973	0.229704	0.239494	1.15988	2.29713	0.825712	1.52056	0.689208	0.464984	extracellular	K08754	FABP5; fatty acid-binding protein 5, epidermal	mmu03320 PPAR signaling pathway	GO:0001775 cell activation; GO:0001816 cytokine production; GO:0001932 regulation of protein phosphorylation; GO:0001933 negative regulation of protein phosphorylation; GO:0002252 immune effector process; GO:0002263 cell activation involved in immune response; GO:0002274 myeloid leukocyte activation; GO:0002275 myeloid cell activation involved in immune response; GO:0002283 neutrophil activation …	GO:0000323 lytic vacuole; GO:0005576 extracellular region; GO:0005615 extracellular space; GO:0005622 intracellular anatomical structure; GO:0005634 nucleus; GO:0005654 nucleoplasm; GO:0005737 cytoplasm; GO:0005764 lysosome; GO:0005766 primary lysosome; GO:0005773 vacuole; GO:0005775 vacuolar lumen; GO:0005829 cytosol; GO:0005886 plasma membrane; GO:0012505 endomembrane system; GO:0012506 vesicle…	GO:0001972 retinoic acid binding; GO:0005102 signaling receptor binding; GO:0005215 transporter activity; GO:0005319 lipid transporter activity; GO:0005324 long-chain fatty acid transporter activity; GO:0005488 binding; GO:0005501 retinoid binding; GO:0005504 fatty acid binding; GO:0005515 protein binding; GO:0008289 lipid binding; GO:0019840 isoprenoid binding; GO:0031406 carboxylic acid binding…	PF00061	PF00061 Lipocalin / cytosolic fatty-acid binding protein family	I	KOG4015	Fatty acid-binding protein FABP	WP2316 PPAR signaling pathway	http://www.wikipathways.org/instance/WP2316_r106870		R-MMU-1430728 Metabolism;R-MMU-162582 Signal Transduction;R-MMU-163560 Triglyceride catabolism;R-MMU-168249 Innate Immune System;R-MMU-168256 Immune System;R-MMU-5362517 Signaling by Retinoic Acid;R-MMU-556833 Metabolism of lipids;R-MMU-6798695 Neutrophil degranulation;R-MMU-8979227 Triglyceride metabolism;R-MMU-9006931 Signaling by Nuclear Receptors	https://reactome.org/PathwayBrowser/#/R-MMU-1430728;https://reactome.org/PathwayBrowser/#/R-MMU-162582;https://reactome.org/PathwayBrowser/#/R-MMU-163560;https://reactome.org/PathwayBrowser/#/R-MMU-168249;https://reactome.org/PathwayBrowser/#/R-MMU-168256;https://reactome.org/PathwayBrowser/#/R-MMU-5362517;https://reactome.org/PathwayBrowser/#/R-MMU-556833;https://reactome.org/PathwayBrowser/#/R-…	HALLMARK CHOLESTEROL HOMEOSTASIS;HALLMARK ESTROGEN RESPONSE LATE	http://www.gsea-msigdb.org/gsea/msigdb/mouse/geneset/HALLMARK_CHOLESTEROL_HOMEOSTASIS;http://www.gsea-msigdb.org/gsea/msigdb/mouse/geneset/HALLMARK_ESTROGEN_RESPONSE_LATE
Q61704	Inter-alpha-trypsin inhibitor heavy chain H3 OS=Mus musculus OX=10090 GN=Itih3 PE=1 SV=3	Itih3	0.158867	0.000691949	Down	12.37	12	12	12	10414.2	11136.5	11667.6	82385.8	80380.4	46328.2	117885	34272.5	29362.4	0.150886	0.161351	0.169046	1.19364	1.16459	0.671224	1.70797	0.496556	0.425416	mitochondria	K24513			GO:0002576 platelet degranulation; GO:0006810 transport; GO:0006887 exocytosis; GO:0009892 negative regulation of metabolic process; GO:0009987 cellular process; GO:0010466 negative regulation of peptidase activity; GO:0010605 negative regulation of macromolecule metabolic process; GO:0010951 negative regulation of endopeptidase activity; GO:0016192 vesicle-mediated transport; GO:0019222 regulati…	GO:0005576 extracellular region; GO:0005622 intracellular anatomical structure; GO:0005737 cytoplasm; GO:0012505 endomembrane system; GO:0030141 secretory granule; GO:0031089 platelet dense granule lumen; GO:0031410 cytoplasmic vesicle; GO:0031974 membrane-enclosed lumen; GO:0031982 vesicle; GO:0031983 vesicle lumen; GO:0034774 secretory granule lumen; GO:0042827 platelet dense granule; GO:004322…	GO:0004857 enzyme inhibitor activity; GO:0004866 endopeptidase inhibitor activity; GO:0030234 enzyme regulator activity; GO:0030414 peptidase inhibitor activity; GO:0061134 peptidase regulator activity; GO:0061135 endopeptidase regulator activity; GO:0098772 molecular function regulator;	PF00092	PF00092 von Willebrand factor type A domain							R-MMU-109582 Hemostasis;R-MMU-114608 Platelet degranulation ;R-MMU-76002 Platelet activation, signaling and aggregation;R-MMU-76005 Response to elevated platelet cytosolic Ca2+	https://reactome.org/PathwayBrowser/#/R-MMU-109582;https://reactome.org/PathwayBrowser/#/R-MMU-114608;https://reactome.org/PathwayBrowser/#/R-MMU-76002;https://reactome.org/PathwayBrowser/#/R-MMU-76005	HALLMARK KRAS SIGNALING DN	http://www.gsea-msigdb.org/gsea/msigdb/mouse/geneset/HALLMARK_KRAS_SIGNALING_DN
P31996	Macrosialin OS=Mus musculus OX=10090 GN=Cd68 PE=1 SV=1	Cd68	0.160424	0.000202624	Down	8.9	3	3	3	4737.97	5731.11	5766.86	28247.9	42386.8	30571.9	53257.7	33060.3	30489.1	0.137383	0.16618	0.167216	0.819079	1.22905	0.886466	1.54427	0.95862	0.884065	extracellular	K06501	CD68; CD68 antigen	mmu04142 Lysosome	GO:0009987 cellular process; GO:0010033 response to organic substance; GO:0042221 response to chemical; GO:0050896 response to stimulus; GO:0051716 cellular response to stimulus; GO:0070887 cellular response to chemical stimulus; GO:0071310 cellular response to organic substance;	GO:0000323 lytic vacuole; GO:0005622 intracellular anatomical structure; GO:0005737 cytoplasm; GO:0005764 lysosome; GO:0005765 lysosomal membrane; GO:0005768 endosome; GO:0005773 vacuole; GO:0005774 vacuolar membrane; GO:0005886 plasma membrane; GO:0010008 endosome membrane; GO:0012505 endomembrane system; GO:0016020 membrane; GO:0031090 organelle membrane; GO:0031410 cytoplasmic vesicle; GO:0031…				R	KOG4818	Lysosomal-associated membrane protein	WP2271 Macrophage markers	http://www.wikipathways.org/instance/WP2271_r69962		R-MMU-168249 Innate Immune System;R-MMU-168256 Immune System;R-MMU-6798695 Neutrophil degranulation	https://reactome.org/PathwayBrowser/#/R-MMU-168249;https://reactome.org/PathwayBrowser/#/R-MMU-168256;https://reactome.org/PathwayBrowser/#/R-MMU-6798695
P02798	Metallothionein-2 OS=Mus musculus OX=10090 GN=Mt2 PE=1 SV=2	Mt2	0.16158	0.00180082	Down	32.79	2	2	2	14783.2	13497.8	11716.2	87421.7	109750	50365.6	85674.7	47228.5	25631.4	0.180292	0.164616	0.142888	1.06617	1.33848	0.614247	1.04487	0.575988	0.312594	extracellular	K14739	MT1_2; metallothionein 1/2	mmu04978 Mineral absorption	GO:0002237 response to molecule of bacterial origin; GO:0006873 cellular ion homeostasis; GO:0006875 cellular metal ion homeostasis; GO:0006882 cellular zinc ion homeostasis; GO:0006950 response to stress; GO:0007154 cell communication; GO:0007165 signal transduction; GO:0007263 nitric oxide mediated signal transduction; GO:0009605 response to external stimulus; GO:0009607 response to biotic stim…	GO:0005622 intracellular anatomical structure; GO:0005634 nucleus; GO:0005737 cytoplasm; GO:0005829 cytosol; GO:0043226 organelle; GO:0043227 membrane-bounded organelle; GO:0043229 intracellular organelle; GO:0043231 intracellular membrane-bounded organelle; GO:0048471 perinuclear region of cytoplasm;	GO:0005488 binding; GO:0008270 zinc ion binding; GO:0043167 ion binding; GO:0043169 cation binding; GO:0046872 metal ion binding; GO:0046914 transition metal ion binding;	PF00131	PF00131 Metallothionein	P	KOG4738	Predicted metallothionein	WP3632 Lung fibrosis	http://www.wikipathways.org/instance/WP3632_r114011		R-MMU-5660526 Response to metal ions;R-MMU-5661231 Metallothioneins bind metals;R-MMU-8953897 Cellular responses to stimuli	https://reactome.org/PathwayBrowser/#/R-MMU-5660526;https://reactome.org/PathwayBrowser/#/R-MMU-5661231;https://reactome.org/PathwayBrowser/#/R-MMU-8953897
Q64339	Ubiquitin-like protein ISG15 OS=Mus musculus OX=10090 GN=Isg15 PE=1 SV=4	Isg15	0.162473	0.00633424	Down	27.95	3	3	3	16182.1	23337.9	25362	67039.4	153968	178332	40353	200224	135462	0.179318	0.258613	0.281042	0.742879	1.70615	1.97614	0.447161	2.21873	1.50109	cytoplasm	K12159	ISG15; ubiquitin cross-reactive protein	mmu05171 Coronavirus disease - COVID-19; mmu05165 Human papillomavirus infection; mmu04622 RIG-I-like receptor signaling pathway; mmu05169 Epstein-Barr virus infection	GO:0000731 DNA synthesis involved in DNA repair; GO:0001817 regulation of cytokine production; GO:0001818 negative regulation of cytokine production; GO:0002252 immune effector process; GO:0002376 immune system process; GO:0002682 regulation of immune system process; GO:0002684 positive regulation of immune system process; GO:0006139 nucleobase-containing compound metabolic process; GO:0006259 DN…	GO:0005576 extracellular region; GO:0005622 intracellular anatomical structure; GO:0005634 nucleus; GO:0005654 nucleoplasm; GO:0005737 cytoplasm; GO:0005829 cytosol; GO:0031974 membrane-enclosed lumen; GO:0031981 nuclear lumen; GO:0043226 organelle; GO:0043227 membrane-bounded organelle; GO:0043229 intracellular organelle; GO:0043231 intracellular membrane-bounded organelle; GO:0043233 organelle …	GO:0031386 protein tag;	PF00240	PF00240 Ubiquitin family	OR	KOG0001	Ubiquitin and ubiquitin-like proteins	WP1253 Type II interferon signaling (IFNG)	http://www.wikipathways.org/instance/WP1253_r71753		R-MMU-110313 Translesion synthesis by Y family DNA polymerases bypasses lesions on DNA template;R-MMU-1169408 ISG15 antiviral mechanism;R-MMU-1169410 Antiviral mechanism by IFN-stimulated genes;R-MMU-1280215 Cytokine Signaling in Immune system;R-MMU-168256 Immune System;R-MMU-5656169 Termination of translesion DNA synthesis;R-MMU-73893 DNA Damage Bypass;R-MMU-73894 DNA Repair;R-MMU-913531 Interfe…	https://reactome.org/PathwayBrowser/#/R-MMU-110313;https://reactome.org/PathwayBrowser/#/R-MMU-1169408;https://reactome.org/PathwayBrowser/#/R-MMU-1169410;https://reactome.org/PathwayBrowser/#/R-MMU-1280215;https://reactome.org/PathwayBrowser/#/R-MMU-168256;https://reactome.org/PathwayBrowser/#/R-MMU-5656169;https://reactome.org/PathwayBrowser/#/R-MMU-73893;https://reactome.org/PathwayBrowser/#/R…	HALLMARK INTERFERON ALPHA RESPONSE;HALLMARK INTERFERON GAMMA RESPONSE	http://www.gsea-msigdb.org/gsea/msigdb/mouse/geneset/HALLMARK_INTERFERON_ALPHA_RESPONSE;http://www.gsea-msigdb.org/gsea/msigdb/mouse/geneset/HALLMARK_INTERFERON_GAMMA_RESPONSE
Q9D8Y7	Tumor necrosis factor alpha-induced protein 8-like protein 2 OS=Mus musculus OX=10090 GN=Tnfaip8l2 PE=1 SV=1	Tnfaip8l2	0.163225	0.00161399	Down	7.61	1	1	1	1822.97	1965.39	1005.83	8446.04	12201	8724.71	11545.4	4184.99	5350.91	0.229174	0.247078	0.126447	1.06179	1.53384	1.09682	1.45142	0.526113	0.672686	cytoplasm				GO:0002682 regulation of immune system process; GO:0002683 negative regulation of immune system process; GO:0002694 regulation of leukocyte activation; GO:0002695 negative regulation of leukocyte activation; GO:0007162 negative regulation of cell adhesion; GO:0022407 regulation of cell-cell adhesion; GO:0022408 negative regulation of cell-cell adhesion; GO:0030155 regulation of cell adhesion; GO:…	GO:0005622 intracellular anatomical structure; GO:0005737 cytoplasm;										R-MMU-1430728 Metabolism;R-MMU-1483255 PI Metabolism;R-MMU-1483257 Phospholipid metabolism;R-MMU-556833 Metabolism of lipids	https://reactome.org/PathwayBrowser/#/R-MMU-1430728;https://reactome.org/PathwayBrowser/#/R-MMU-1483255;https://reactome.org/PathwayBrowser/#/R-MMU-1483257;https://reactome.org/PathwayBrowser/#/R-MMU-556833
P97426	Eosinophil cationic protein 1 OS=Mus musculus OX=10090 GN=Ear1 PE=2 SV=1	Ear1	0.163604	0.00889677	Down	14.84	2	2	2	2645.22	7967.84	3272.61	39282.7	26445.5	19145.3	24338.7	11990.7	7817.35	0.12794	0.385376	0.158284	1.89996	1.27907	0.925989	1.17717	0.579947	0.378097	extracellular				GO:0001775 cell activation; GO:0002227 innate immune response in mucosa; GO:0002251 organ or tissue specific immune response; GO:0002252 immune effector process; GO:0002263 cell activation involved in immune response; GO:0002274 myeloid leukocyte activation; GO:0002275 myeloid cell activation involved in immune response; GO:0002283 neutrophil activation involved in immune response; GO:0002366 leu…	GO:0000323 lytic vacuole; GO:0005576 extracellular region; GO:0005615 extracellular space; GO:0005622 intracellular anatomical structure; GO:0005737 cytoplasm; GO:0005764 lysosome; GO:0005766 primary lysosome; GO:0005773 vacuole; GO:0005775 vacuolar lumen; GO:0012505 endomembrane system; GO:0030141 secretory granule; GO:0031410 cytoplasmic vesicle; GO:0031974 membrane-enclosed lumen; GO:0031982 v…	GO:0001530 lipopolysaccharide binding; GO:0003824 catalytic activity; GO:0004518 nuclease activity; GO:0004519 endonuclease activity; GO:0004540 ribonuclease activity; GO:0005488 binding; GO:0008289 lipid binding; GO:0016787 hydrolase activity; GO:0016788 hydrolase activity, acting on ester bonds; GO:0097367 carbohydrate derivative binding; GO:0140098 catalytic activity, acting on RNA;	PF00074	PF00074 Pancreatic ribonuclease							R-MMU-168249 Innate Immune System;R-MMU-168256 Immune System;R-MMU-6798695 Neutrophil degranulation	https://reactome.org/PathwayBrowser/#/R-MMU-168249;https://reactome.org/PathwayBrowser/#/R-MMU-168256;https://reactome.org/PathwayBrowser/#/R-MMU-6798695
P49290	Eosinophil peroxidase OS=Mus musculus OX=10090 GN=Epx PE=1 SV=2	Epx	0.167604	0.00266512	Down	29.33	24	24	20	14406.9	29165.3	17172.7	161132	111074	90224.7	120744	52105.1	44636.4	0.151923	0.307553	0.181089	1.69917	1.1713	0.951436	1.27327	0.549458	0.470699	extracellular	K10788	EPX; eosinophil peroxidase [EC:1.11.1.7]	mmu05310 Asthma	GO:0000302 response to reactive oxygen species; GO:0000303 response to superoxide; GO:0000305 response to oxygen radical; GO:0001775 cell activation; GO:0001817 regulation of cytokine production; GO:0001818 negative regulation of cytokine production; GO:0001819 positive regulation of cytokine production; GO:0001878 response to yeast; GO:0002148 hypochlorous acid metabolic process; GO:0002149 hypo…	GO:0000323 lytic vacuole; GO:0005576 extracellular region; GO:0005615 extracellular space; GO:0005622 intracellular anatomical structure; GO:0005634 nucleus; GO:0005737 cytoplasm; GO:0005764 lysosome; GO:0005766 primary lysosome; GO:0005773 vacuole; GO:0012505 endomembrane system; GO:0030141 secretory granule; GO:0031410 cytoplasmic vesicle; GO:0031974 membrane-enclosed lumen; GO:0031982 vesicle;…	GO:0003824 catalytic activity; GO:0004601 peroxidase activity; GO:0005488 binding; GO:0005539 glycosaminoglycan binding; GO:0008201 heparin binding; GO:0016209 antioxidant activity; GO:0016491 oxidoreductase activity; GO:0016684 oxidoreductase activity, acting on peroxide as acceptor; GO:0043167 ion binding; GO:0043168 anion binding; GO:0097367 carbohydrate derivative binding; GO:1901681 sulfur c…	PF03098	PF03098 Animal haem peroxidase	R	KOG2408	Peroxidase/oxygenase				R-MMU-168249 Innate Immune System;R-MMU-168256 Immune System;R-MMU-6798695 Neutrophil degranulation	https://reactome.org/PathwayBrowser/#/R-MMU-168249;https://reactome.org/PathwayBrowser/#/R-MMU-168256;https://reactome.org/PathwayBrowser/#/R-MMU-6798695
P08101	Low affinity immunoglobulin gamma Fc region receptor II OS=Mus musculus OX=10090 GN=Fcgr2 PE=1 SV=2	Fcgr2	0.169478	0.000181076	Down	23.64	7	7	7	3433.33	4592.31	4635.81	21416.3	29100.8	24191.3	38135.7	25178.3	22120.4	0.150194	0.200894	0.202797	0.936874	1.27304	1.05827	1.66828	1.10145	0.967675	extracellular	K12560	FCGR2B; low affinity immunoglobulin gamma Fc receptor II-b	mmu04662 B cell receptor signaling pathway; mmu05150 Staphylococcus aureus infection; mmu04380 Osteoclast differentiation; mmu04666 Fc gamma R-mediated phagocytosis; mmu05162 Measles; mmu04145 Phagosome; mmu05152 Tuberculosis	GO:0001775 cell activation; GO:0001788 antibody-dependent cellular cytotoxicity; GO:0001794 type IIa hypersensitivity; GO:0001796 regulation of type IIa hypersensitivity; GO:0001797 negative regulation of type IIa hypersensitivity; GO:0001798 positive regulation of type IIa hypersensitivity; GO:0001803 regulation of type III hypersensitivity; GO:0001805 positive regulation of type III hypersensit…	GO:0005576 extracellular region; GO:0005622 intracellular anatomical structure; GO:0005737 cytoplasm; GO:0005768 endosome; GO:0005856 cytoskeleton; GO:0005886 plasma membrane; GO:0005887 integral component of plasma membrane; GO:0009897 external side of plasma membrane; GO:0009986 cell surface; GO:0012505 endomembrane system; GO:0012506 vesicle membrane; GO:0016020 membrane; GO:0016021 integral c…	GO:0001540 amyloid-beta binding; GO:0004888 transmembrane signaling receptor activity; GO:0005102 signaling receptor binding; GO:0005488 binding; GO:0005515 protein binding; GO:0019763 immunoglobulin receptor activity; GO:0019770 IgG receptor activity; GO:0019772 low-affinity IgG receptor activity; GO:0019864 IgG binding; GO:0019865 immunoglobulin binding; GO:0033218 amide binding; GO:0034987 imm…	PF13895	PF13895 Immunoglobulin domain				WP2432 Spinal cord injury	http://www.wikipathways.org/instance/WP2432_r116842		R-MMU-1280218 Adaptive Immune System;R-MMU-168249 Innate Immune System;R-MMU-168256 Immune System;R-MMU-198933 Immunoregulatory interactions between a Lymphoid and a non-Lymphoid cell;R-MMU-2029480 Fcgamma receptor (FCGR) dependent phagocytosis;R-MMU-2029481 FCGR activation;R-MMU-2029482 Regulation of actin dynamics for phagocytic cup formation;R-MMU-2029485 Role of phospholipids in phagocytosis;…	https://reactome.org/PathwayBrowser/#/R-MMU-1280218;https://reactome.org/PathwayBrowser/#/R-MMU-168249;https://reactome.org/PathwayBrowser/#/R-MMU-168256;https://reactome.org/PathwayBrowser/#/R-MMU-198933;https://reactome.org/PathwayBrowser/#/R-MMU-2029480;https://reactome.org/PathwayBrowser/#/R-MMU-2029481;https://reactome.org/PathwayBrowser/#/R-MMU-2029482;https://reactome.org/PathwayBrowser/#/…	HALLMARK ALLOGRAFT REJECTION	http://www.gsea-msigdb.org/gsea/msigdb/mouse/geneset/HALLMARK_ALLOGRAFT_REJECTION
Q9QY24	Z-DNA-binding protein 1 OS=Mus musculus OX=10090 GN=Zbp1 PE=1 SV=1	Zbp1	0.17091	0.0027994	Down	16.79	8	8	8	4377.16	6151.78	7849.86	22765.9	42965.5	41803.3	12958.9	30660.9	29976.9	0.186486	0.262092	0.334438	0.969925	1.83051	1.781	0.552105	1.30629	1.27714	cytoskeleton	K12965	ZBP1; Z-DNA binding protein 1	mmu04217 Necroptosis; mmu04623 Cytosolic DNA-sensing pathway	GO:0001817 regulation of cytokine production; GO:0001819 positive regulation of cytokine production; GO:0001959 regulation of cytokine-mediated signaling pathway; GO:0001961 positive regulation of cytokine-mediated signaling pathway; GO:0002682 regulation of immune system process; GO:0002684 positive regulation of immune system process; GO:0009966 regulation of signal transduction; GO:0009967 pos…	GO:0005622 intracellular anatomical structure; GO:0005634 nucleus; GO:0005737 cytoplasm; GO:0005829 cytosol; GO:0043226 organelle; GO:0043227 membrane-bounded organelle; GO:0043229 intracellular organelle; GO:0043231 intracellular membrane-bounded organelle;	GO:0003676 nucleic acid binding; GO:0003677 DNA binding; GO:0003690 double-stranded DNA binding; GO:0003692 left-handed Z-DNA binding; GO:0005488 binding; GO:0005515 protein binding; GO:0042802 identical protein binding; GO:0097159 organic cyclic compound binding; GO:1901363 heterocyclic compound binding;	PF02295	PF02295 Adenosine deaminase z-alpha domain				WP310 mRNA processing	http://www.wikipathways.org/instance/WP310_r122791				HALLMARK INTERFERON GAMMA RESPONSE	http://www.gsea-msigdb.org/gsea/msigdb/mouse/geneset/HALLMARK_INTERFERON_GAMMA_RESPONSE
Q8R2S8	CD177 antigen OS=Mus musculus OX=10090 GN=Cd177 PE=2 SV=1	Cd177	0.172021	0.00026072	Down	20.07	14	14	14	4818.79	5022.99	6670.86	31888.8	37663.6	26439.7	38405.6	21722.7	20165.9	0.152417	0.158876	0.210998	1.00864	1.19129	0.836283	1.21476	0.687085	0.637844	extracellular	K06552			GO:0001775 cell activation; GO:0002252 immune effector process; GO:0002263 cell activation involved in immune response; GO:0002274 myeloid leukocyte activation; GO:0002275 myeloid cell activation involved in immune response; GO:0002283 neutrophil activation involved in immune response; GO:0002366 leukocyte activation involved in immune response; GO:0002376 immune system process; GO:0002443 leukoc…	GO:0005622 intracellular anatomical structure; GO:0005737 cytoplasm; GO:0005886 plasma membrane; GO:0012505 endomembrane system; GO:0012506 vesicle membrane; GO:0016020 membrane; GO:0030141 secretory granule; GO:0030659 cytoplasmic vesicle membrane; GO:0030667 secretory granule membrane; GO:0031090 organelle membrane; GO:0031410 cytoplasmic vesicle; GO:0031982 vesicle; GO:0035579 specific granule…	GO:0002020 protease binding; GO:0005102 signaling receptor binding; GO:0005178 integrin binding; GO:0005488 binding; GO:0005515 protein binding; GO:0019899 enzyme binding; GO:0044877 protein-containing complex binding; GO:0048306 calcium-dependent protein binding; GO:0050839 cell adhesion molecule binding;	PF00021	PF00021 u-PAR/Ly-6 domain							R-MMU-109582 Hemostasis;R-MMU-140875 Common Pathway of Fibrin Clot Formation;R-MMU-140877 Formation of Fibrin Clot (Clotting Cascade);R-MMU-168249 Innate Immune System;R-MMU-168256 Immune System;R-MMU-202733 Cell surface interactions at the vascular wall;R-MMU-6798695 Neutrophil degranulation	https://reactome.org/PathwayBrowser/#/R-MMU-109582;https://reactome.org/PathwayBrowser/#/R-MMU-140875;https://reactome.org/PathwayBrowser/#/R-MMU-140877;https://reactome.org/PathwayBrowser/#/R-MMU-168249;https://reactome.org/PathwayBrowser/#/R-MMU-168256;https://reactome.org/PathwayBrowser/#/R-MMU-202733;https://reactome.org/PathwayBrowser/#/R-MMU-6798695
P08607	C4b-binding protein OS=Mus musculus OX=10090 GN=C4bpa PE=1 SV=3	C4bpa	0.173455	0.00096294	Down	15.99	7	7	7	2737.37	2941.96	2172.68	20307.4	13865.4	11095.6	22196.9	25942.3	7712.24	0.144061	0.154828	0.114342	1.06873	0.7297	0.583932	1.16816	1.36528	0.405875	cytoplasm,nucleus	K04002	C4BPA; complement component 4 binding protein alpha	mmu05133 Pertussis; mmu04610 Complement and coagulation cascades	GO:0000003 reproduction; GO:0002376 immune system process; GO:0002673 regulation of acute inflammatory response; GO:0002682 regulation of immune system process; GO:0002683 negative regulation of immune system process; GO:0002697 regulation of immune effector process; GO:0002698 negative regulation of immune effector process; GO:0002703 regulation of leukocyte mediated immunity; GO:0002704 negativ…	GO:0001669 acrosomal vesicle; GO:0002080 acrosomal membrane; GO:0002081 outer acrosomal membrane; GO:0002199 zona pellucida receptor complex; GO:0005576 extracellular region; GO:0005615 extracellular space; GO:0005622 intracellular anatomical structure; GO:0005737 cytoplasm; GO:0005773 vacuole; GO:0005886 plasma membrane; GO:0012505 endomembrane system; GO:0012506 vesicle membrane; GO:0016020 mem…	GO:0001848 complement binding; GO:0005488 binding; GO:0005515 protein binding;	PF00084; PF18453	PF00084 Sushi repeat (SCR repeat); PF18453 Oligomerization domain of C4b-binding protein alpha
Q9JHH6	Carboxypeptidase B2 OS=Mus musculus OX=10090 GN=Cpb2 PE=1 SV=1	Cpb2	0.175761	0.00400079	Down	18.96	8	8	8	1850.95	2573.4	1717.06	17366.3	10368.9	7206.7	21463.7	6684.3	3768.92	0.127077	0.176676	0.117885	1.19228	0.711876	0.494775	1.47359	0.45891	0.258755	extracellular	K01300	CPB2; carboxypeptidase B2 [EC:3.4.17.20]	mmu04610 Complement and coagulation cascades; mmu04974 Protein digestion and absorption; mmu04972 Pancreatic secretion	GO:0001678 cellular glucose homeostasis; GO:0001889 liver development; GO:0001990 regulation of systemic arterial blood pressure by hormone; GO:0001991 regulation of systemic arterial blood pressure by circulatory renin-angiotensin; GO:0002002 regulation of angiotensin levels in blood; GO:0002673 regulation of acute inflammatory response; GO:0002682 regulation of immune system process; GO:0002697…	GO:0005576 extracellular region; GO:0005615 extracellular space; GO:0005622 intracellular anatomical structure; GO:0005737 cytoplasm; GO:0012505 endomembrane system; GO:0030133 transport vesicle; GO:0031012 extracellular matrix; GO:0031410 cytoplasmic vesicle; GO:0031982 vesicle; GO:0043226 organelle; GO:0043227 membrane-bounded organelle; GO:0043229 intracellular organelle; GO:0060102 collagen a…	GO:0003824 catalytic activity; GO:0004180 carboxypeptidase activity; GO:0004181 metallocarboxypeptidase activity; GO:0005488 binding; GO:0008233 peptidase activity; GO:0008235 metalloexopeptidase activity; GO:0008237 metallopeptidase activity; GO:0008238 exopeptidase activity; GO:0008270 zinc ion binding; GO:0016787 hydrolase activity; GO:0043167 ion binding; GO:0043169 cation binding; GO:0046872…	PF02244; PF00246	PF02244 Carboxypeptidase activation peptide; PF00246 Zinc carboxypeptidase	S	KOG2650	Zinc carboxypeptidase				R-MMU-166658 Complement cascade;R-MMU-168249 Innate Immune System;R-MMU-168256 Immune System;R-MMU-2022377 Metabolism of Angiotensinogen to Angiotensins;R-MMU-2980736 Peptide hormone metabolism;R-MMU-392499 Metabolism of proteins;R-MMU-977606 Regulation of Complement cascade	https://reactome.org/PathwayBrowser/#/R-MMU-166658;https://reactome.org/PathwayBrowser/#/R-MMU-168249;https://reactome.org/PathwayBrowser/#/R-MMU-168256;https://reactome.org/PathwayBrowser/#/R-MMU-2022377;https://reactome.org/PathwayBrowser/#/R-MMU-2980736;https://reactome.org/PathwayBrowser/#/R-MMU-392499;https://reactome.org/PathwayBrowser/#/R-MMU-977606	HALLMARK COAGULATION	http://www.gsea-msigdb.org/gsea/msigdb/mouse/geneset/HALLMARK_COAGULATION
P26151	High affinity immunoglobulin gamma Fc receptor I OS=Mus musculus OX=10090 GN=Fcgr1 PE=1 SV=1	Fcgr1	0.176731	8.85404e-05	Down	10.4	4	4	4	2503.88	2587.89	2117.55	14750.2	14729.8	11312.7	11367.4	8939.96	6912.36	0.265806	0.274724	0.224794	1.56585	1.56368	1.20093	1.20674	0.949045	0.7338	extracellular	K06498	FCGR1A; high affinity immunoglobulin gamma Fc receptor I	mmu05221 Acute myeloid leukemia; mmu05140 Leishmaniasis; mmu04666 Fc gamma R-mediated phagocytosis; mmu05152 Tuberculosis; mmu04613 Neutrophil extracellular trap formation; mmu05202 Transcriptional misregulation in cancer; mmu05322 Systemic lupus erythematosus; mmu05150 Staphylococcus aureus infection; mmu04640 Hematopoietic cell lineage; mmu04380 Osteoclast differentiation; mmu04145 Phagosome	GO:0001788 antibody-dependent cellular cytotoxicity; GO:0001794 type IIa hypersensitivity; GO:0001796 regulation of type IIa hypersensitivity; GO:0001798 positive regulation of type IIa hypersensitivity; GO:0001803 regulation of type III hypersensitivity; GO:0001805 positive regulation of type III hypersensitivity; GO:0001906 cell killing; GO:0001909 leukocyte mediated cytotoxicity; GO:0002250 ad…	GO:0005622 intracellular anatomical structure; GO:0005737 cytoplasm; GO:0005768 endosome; GO:0005769 early endosome; GO:0005886 plasma membrane; GO:0009897 external side of plasma membrane; GO:0009986 cell surface; GO:0010008 endosome membrane; GO:0012505 endomembrane system; GO:0012506 vesicle membrane; GO:0016020 membrane; GO:0030135 coated vesicle; GO:0030136 clathrin-coated vesicle; GO:003013…	GO:0001664 G protein-coupled receptor binding; GO:0004888 transmembrane signaling receptor activity; GO:0005102 signaling receptor binding; GO:0005488 binding; GO:0005515 protein binding; GO:0019763 immunoglobulin receptor activity; GO:0019770 IgG receptor activity; GO:0019864 IgG binding; GO:0019865 immunoglobulin binding; GO:0031774 leukotriene receptor binding; GO:0038023 signaling receptor ac…	PF13895; PF00047	PF13895 Immunoglobulin domain; PF00047 Immunoglobulin domain				WP3626 Microglia pathogen phagocytosis pathway	http://www.wikipathways.org/instance/WP3626_r116838		R-MMU-1236975 Antigen processing-Cross presentation;R-MMU-1236978 Cross-presentation of soluble exogenous antigens (endosomes);R-MMU-1280218 Adaptive Immune System;R-MMU-168249 Innate Immune System;R-MMU-168256 Immune System;R-MMU-2029480 Fcgamma receptor (FCGR) dependent phagocytosis;R-MMU-2029481 FCGR activation;R-MMU-2029482 Regulation of actin dynamics for phagocytic cup formation;R-MMU-20294…	https://reactome.org/PathwayBrowser/#/R-MMU-1236975;https://reactome.org/PathwayBrowser/#/R-MMU-1236978;https://reactome.org/PathwayBrowser/#/R-MMU-1280218;https://reactome.org/PathwayBrowser/#/R-MMU-168249;https://reactome.org/PathwayBrowser/#/R-MMU-168256;https://reactome.org/PathwayBrowser/#/R-MMU-2029480;https://reactome.org/PathwayBrowser/#/R-MMU-2029481;https://reactome.org/PathwayBrowser/#…	HALLMARK INTERFERON GAMMA RESPONSE	http://www.gsea-msigdb.org/gsea/msigdb/mouse/geneset/HALLMARK_INTERFERON_GAMMA_RESPONSE
P05555	Integrin alpha-M OS=Mus musculus OX=10090 GN=Itgam PE=1 SV=2	Itgam	0.182082	0.000431898	Down	16.83	19	19	19	3918.71	5650.52	4659.91	24863.7	31989.6	21293.5	29160.3	20848.3	14017.7	0.176186	0.254048	0.20951	1.11788	1.43826	0.957358	1.31105	0.937342	0.630238	peroxisome	K06461	ITGAM; integrin alpha M	mmu05134 Legionellosis; mmu04810 Regulation of actin cytoskeleton; mmu04640 Hematopoietic cell lineage; mmu05150 Staphylococcus aureus infection; mmu04610 Complement and coagulation cascades; mmu04015 Rap1 signaling pathway; mmu05221 Acute myeloid leukemia; mmu05140 Leishmaniasis; mmu05146 Amoebiasis; mmu04514 Cell adhesion molecules; mmu05202 Transcriptional misregulation in cancer; mmu04613 Neu…	GO:0001774 microglial cell activation; GO:0001775 cell activation; GO:0001776 leukocyte homeostasis; GO:0001780 neutrophil homeostasis; GO:0001781 neutrophil apoptotic process; GO:0002218 activation of innate immune response; GO:0002221 pattern recognition receptor signaling pathway; GO:0002224 toll-like receptor signaling pathway; GO:0002252 immune effector process; GO:0002253 activation of immu…	GO:0005576 extracellular region; GO:0005615 extracellular space; GO:0005622 intracellular anatomical structure; GO:0005634 nucleus; GO:0005737 cytoplasm; GO:0005886 plasma membrane; GO:0005887 integral component of plasma membrane; GO:0008305 integrin complex; GO:0009897 external side of plasma membrane; GO:0009986 cell surface; GO:0012505 endomembrane system; GO:0012506 vesicle membrane; GO:0016…	GO:0001846 opsonin binding; GO:0001848 complement binding; GO:0001851 complement component C3b binding; GO:0005488 binding; GO:0005515 protein binding; GO:0005539 glycosaminoglycan binding; GO:0008201 heparin binding; GO:0031072 heat shock protein binding; GO:0043167 ion binding; GO:0043168 anion binding; GO:0043394 proteoglycan binding; GO:0043395 heparan sulfate proteoglycan binding; GO:0046982…	PF00092	PF00092 von Willebrand factor type A domain	W	KOG3637	Vitronectin receptor, alpha subunit				R-MMU-109582 Hemostasis;R-MMU-1474244 Extracellular matrix organization;R-MMU-166016 Toll Like Receptor 4 (TLR4) Cascade;R-MMU-168249 Innate Immune System;R-MMU-168256 Immune System;R-MMU-168898 Toll-like Receptor Cascades;R-MMU-202733 Cell surface interactions at the vascular wall;R-MMU-216083 Integrin cell surface interactions;R-MMU-6798695 Neutrophil degranulation	https://reactome.org/PathwayBrowser/#/R-MMU-109582;https://reactome.org/PathwayBrowser/#/R-MMU-1474244;https://reactome.org/PathwayBrowser/#/R-MMU-166016;https://reactome.org/PathwayBrowser/#/R-MMU-168249;https://reactome.org/PathwayBrowser/#/R-MMU-168256;https://reactome.org/PathwayBrowser/#/R-MMU-168898;https://reactome.org/PathwayBrowser/#/R-MMU-202733;https://reactome.org/PathwayBrowser/#/R-M…
P56400	Platelet glycoprotein Ib beta chain OS=Mus musculus OX=10090 GN=Gp1bb PE=1 SV=1	Gp1bb	0.188062	0.0118879	Down	9.22	2	2	2	745.664	1067.78	1531.69	3390.72	9590.15	4806.54	7316.14	4031.68		0.0878877	0.125854	0.180533	0.399647	1.13034	0.566523	0.862317	0.475194		extracellular	K06262	GP1BB; platelet glycoprotein Ib beta chain	mmu04640 Hematopoietic cell lineage; mmu04512 ECM-receptor interaction; mmu04611 Platelet activation	GO:0001775 cell activation; GO:0006807 nitrogen compound metabolic process; GO:0006950 response to stress; GO:0007154 cell communication; GO:0007155 cell adhesion; GO:0007165 signal transduction; GO:0007166 cell surface receptor signaling pathway; GO:0007596 blood coagulation; GO:0007597 blood coagulation, intrinsic pathway; GO:0007599 hemostasis; GO:0008152 metabolic process; GO:0009611 response…	GO:0005886 plasma membrane; GO:0005887 integral component of plasma membrane; GO:0016020 membrane; GO:0016021 integral component of membrane; GO:0031224 intrinsic component of membrane; GO:0031226 intrinsic component of plasma membrane; GO:0071944 cell periphery;	GO:0004888 transmembrane signaling receptor activity; GO:0005488 binding; GO:0005515 protein binding; GO:0038023 signaling receptor activity; GO:0042802 identical protein binding; GO:0060089 molecular transducer activity;			R	KOG0619	FOG: Leucine rich repeat				R-MMU-109582 Hemostasis;R-MMU-140837 Intrinsic Pathway of Fibrin Clot Formation;R-MMU-140877 Formation of Fibrin Clot (Clotting Cascade);R-MMU-430116 GP1b-IX-V activation signalling;R-MMU-75892 Platelet Adhesion to exposed collagen;R-MMU-76002 Platelet activation, signaling and aggregation;R-MMU-76009 Platelet Aggregation (Plug Formation)	https://reactome.org/PathwayBrowser/#/R-MMU-109582;https://reactome.org/PathwayBrowser/#/R-MMU-140837;https://reactome.org/PathwayBrowser/#/R-MMU-140877;https://reactome.org/PathwayBrowser/#/R-MMU-430116;https://reactome.org/PathwayBrowser/#/R-MMU-75892;https://reactome.org/PathwayBrowser/#/R-MMU-76002;https://reactome.org/PathwayBrowser/#/R-MMU-76009
P23242	Gap junction alpha-1 protein OS=Mus musculus OX=10090 GN=Gja1 PE=1 SV=2	Gja1	0.188553	0.00942423	Down	15.97	5	5	5	1389.54	2552.04	756.51	8003.45	10453.5	6459.56	14641.1	5372.38	3781.34	0.149421	0.274428	0.0813497	0.860634	1.12409	0.694615	1.5744	0.577707	0.406618	plasma membrane	K07372	GJA1; gap junction alpha-1 protein	mmu04540 Gap junction; mmu05412 Arrhythmogenic right ventricular cardiomyopathy	GO:0000003 reproduction; GO:0000902 cell morphogenesis; GO:0001101 response to acid chemical; GO:0001501 skeletal system development; GO:0001503 ossification; GO:0001508 action potential; GO:0001558 regulation of cell growth; GO:0001568 blood vessel development; GO:0001649 osteoblast differentiation; GO:0001654 eye development; GO:0001701 in utero embryonic development; GO:0001764 neuron migratio…	GO:0000139 Golgi membrane; GO:0000323 lytic vacuole; GO:0005622 intracellular anatomical structure; GO:0005634 nucleus; GO:0005654 nucleoplasm; GO:0005737 cytoplasm; GO:0005739 mitochondrion; GO:0005740 mitochondrial envelope; GO:0005741 mitochondrial outer membrane; GO:0005764 lysosome; GO:0005768 endosome; GO:0005769 early endosome; GO:0005770 late endosome; GO:0005771 multivesicular body; GO:0…	GO:0005102 signaling receptor binding; GO:0005215 transporter activity; GO:0005243 gap junction channel activity; GO:0005488 binding; GO:0005515 protein binding; GO:0008092 cytoskeletal protein binding; GO:0015075 ion transmembrane transporter activity; GO:0015267 channel activity; GO:0015631 tubulin binding; GO:0017124 SH3 domain binding; GO:0019899 enzyme binding; GO:0019900 kinase binding; GO:…	PF00029	PF00029 Connexin				WP572 EGFR1 signaling pathway;WP553 Calcium regulation in cardiac cells;WP2432 Spinal cord injury;WP385 Myometrial relaxation and contraction pathways;WP5056 Burn wound healing	http://www.wikipathways.org/instance/WP572_r117874;http://www.wikipathways.org/instance/WP553_r117867;http://www.wikipathways.org/instance/WP2432_r116842;http://www.wikipathways.org/instance/WP385_r122794;http://www.wikipathways.org/instance/WP5056_r119775		R-MMU-157858 Gap junction trafficking and regulation;R-MMU-162582 Signal Transduction;R-MMU-190828 Gap junction trafficking;R-MMU-190840 Microtubule-dependent trafficking of connexons from Golgi to the plasma membrane;R-MMU-190861 Gap junction assembly;R-MMU-190872 Transport of connexons to the plasma membrane;R-MMU-190873 Gap junction degradation;R-MMU-191650 Regulation of gap junction activity;…	https://reactome.org/PathwayBrowser/#/R-MMU-157858;https://reactome.org/PathwayBrowser/#/R-MMU-162582;https://reactome.org/PathwayBrowser/#/R-MMU-190828;https://reactome.org/PathwayBrowser/#/R-MMU-190840;https://reactome.org/PathwayBrowser/#/R-MMU-190861;https://reactome.org/PathwayBrowser/#/R-MMU-190872;https://reactome.org/PathwayBrowser/#/R-MMU-190873;https://reactome.org/PathwayBrowser/#/R-MM…	HALLMARK ESTROGEN RESPONSE EARLY;HALLMARK EPITHELIAL MESENCHYMAL TRANSITION;HALLMARK UV RESPONSE DN	http://www.gsea-msigdb.org/gsea/msigdb/mouse/geneset/HALLMARK_ESTROGEN_RESPONSE_EARLY;http://www.gsea-msigdb.org/gsea/msigdb/mouse/geneset/HALLMARK_EPITHELIAL_MESENCHYMAL_TRANSITION;http://www.gsea-msigdb.org/gsea/msigdb/mouse/geneset/HALLMARK_UV_RESPONSE_DN
P14431	H-2 class I histocompatibility antigen, Q9 alpha chain (Fragment) OS=Mus musculus OX=10090 GN=H2-Q9 PE=3 SV=1	H2-Q9	0.188845	0.00533455	Down	39	7	3	3	1682.07	1603.13	1462.24	5631.38	13570.3	5937.69	4005.53	3082.36	2483.12	0.274817	0.26192	0.238901	0.920057	2.21712	0.970102	0.654425	0.503597	0.405693	extracellular				GO:0000003 reproduction; GO:0001775 cell activation; GO:0001816 cytokine production; GO:0001817 regulation of cytokine production; GO:0001819 positive regulation of cytokine production; GO:0001910 regulation of leukocyte mediated cytotoxicity; GO:0001911 negative regulation of leukocyte mediated cytotoxicity; GO:0001912 positive regulation of leukocyte mediated cytotoxicity; GO:0001914 regulation…	GO:0005576 extracellular region; GO:0005615 extracellular space; GO:0005622 intracellular anatomical structure; GO:0005737 cytoplasm; GO:0005783 endoplasmic reticulum; GO:0005789 endoplasmic reticulum membrane; GO:0005794 Golgi apparatus; GO:0005795 Golgi stack; GO:0005797 Golgi medial cisterna; GO:0005886 plasma membrane; GO:0009897 external side of plasma membrane; GO:0009986 cell surface; GO:0…	GO:0003823 antigen binding; GO:0005102 signaling receptor binding; GO:0005488 binding; GO:0005515 protein binding; GO:0030881 beta-2-microglobulin binding; GO:0033218 amide binding; GO:0042277 peptide binding; GO:0042287 MHC protein binding; GO:0042288 MHC class I protein binding; GO:0042605 peptide antigen binding; GO:0042608 T cell receptor binding; GO:0044877 protein-containing complex binding…	PF00129	PF00129 Class I Histocompatibility antigen, domains alpha 1 and 2
P97814	Proline-serine-threonine phosphatase-interacting protein 1 OS=Mus musculus OX=10090 GN=Pstpip1 PE=1 SV=1	Pstpip1	0.189179	0.032417	Down	13.49	5	5	5	380.847		1065.9	2749.99	5397.01	3324.24	4054.1	3777.98	2047.77	0.115692		0.323793	0.835377	1.63947	1.00982	1.23153	1.14765	0.62206	cytoplasm	K12804	PSTPIP1; proline-serine-threonine phosphatase interacting protein 1	mmu04621 NOD-like receptor signaling pathway	GO:0007154 cell communication; GO:0007155 cell adhesion; GO:0007165 signal transduction; GO:0009987 cellular process; GO:0022610 biological adhesion; GO:0023052 signaling; GO:0050789 regulation of biological process; GO:0050794 regulation of cellular process; GO:0050896 response to stimulus; GO:0051716 cellular response to stimulus; GO:0065007 biological regulation;	GO:0001725 stress fiber; GO:0005622 intracellular anatomical structure; GO:0005737 cytoplasm; GO:0005826 actomyosin contractile ring; GO:0005829 cytosol; GO:0005856 cytoskeleton; GO:0005886 plasma membrane; GO:0005938 cell cortex; GO:0015629 actin cytoskeleton; GO:0016020 membrane; GO:0030863 cortical cytoskeleton; GO:0030864 cortical actin cytoskeleton; GO:0032153 cell division site; GO:0032154 …	GO:0003779 actin binding; GO:0005488 binding; GO:0005515 protein binding; GO:0008092 cytoskeletal protein binding; GO:0019899 enzyme binding; GO:0019902 phosphatase binding; GO:0019903 protein phosphatase binding; GO:0042802 identical protein binding;	PF14604	PF14604 Variant SH3 domain	D	KOG2398	Predicted proline-serine-threonine phosphatase-interacting protein (PSTPIP)				R-MMU-168249 Innate Immune System;R-MMU-168256 Immune System;R-MMU-168643 Nucleotide-binding domain, leucine rich repeat containing receptor (NLR) signaling pathways;R-MMU-622312 Inflammasomes;R-MMU-844456 The NLRP3 inflammasome	https://reactome.org/PathwayBrowser/#/R-MMU-168249;https://reactome.org/PathwayBrowser/#/R-MMU-168256;https://reactome.org/PathwayBrowser/#/R-MMU-168643;https://reactome.org/PathwayBrowser/#/R-MMU-622312;https://reactome.org/PathwayBrowser/#/R-MMU-844456
Q9Z2F2	2'-5'-oligoadenylate synthase-like protein 2 OS=Mus musculus OX=10090 GN=Oasl2 PE=1 SV=2	Oasl2	0.189649	0.023658	Down	12.8	8	8	8	1674.74	750.229	2713.64	4793.68	8856.04	13445.6	1695.66	17385.6	12160.4	0.249025	0.111555	0.403504	0.712795	1.31685	1.99929	0.252136	2.58515	1.80819	cytoplasm	K14608	OASL; 2'-5'-oligoadenylate synthase-like protein	mmu05165 Human papillomavirus infection	GO:0002252 immune effector process; GO:0002376 immune system process; GO:0006139 nucleobase-containing compound metabolic process; GO:0006163 purine nucleotide metabolic process; GO:0006164 purine nucleotide biosynthetic process; GO:0006725 cellular aromatic compound metabolic process; GO:0006753 nucleoside phosphate metabolic process; GO:0006793 phosphorus metabolic process; GO:0006796 phosphate…	GO:0005622 intracellular anatomical structure; GO:0005634 nucleus; GO:0005654 nucleoplasm; GO:0005730 nucleolus; GO:0005737 cytoplasm; GO:0005829 cytosol; GO:0031974 membrane-enclosed lumen; GO:0031981 nuclear lumen; GO:0043226 organelle; GO:0043227 membrane-bounded organelle; GO:0043228 non-membrane-bounded organelle; GO:0043229 intracellular organelle; GO:0043231 intracellular membrane-bounded …	GO:0001730 2'-5'-oligoadenylate synthetase activity; GO:0003676 nucleic acid binding; GO:0003677 DNA binding; GO:0003723 RNA binding; GO:0003725 double-stranded RNA binding; GO:0003824 catalytic activity; GO:0005102 signaling receptor binding; GO:0005488 binding; GO:0005515 protein binding; GO:0008134 transcription factor binding; GO:0016740 transferase activity; GO:0016772 transferase activity, …	PF10421; PF00240	PF10421 2'-5'-oligoadenylate synthetase 1, domain 2, C-terminus ; PF00240 Ubiquitin family	OR	KOG0001	Ubiquitin and ubiquitin-like proteins	WP310 mRNA processing	http://www.wikipathways.org/instance/WP310_r122791
A6H5X4	PHD finger protein 11 OS=Mus musculus OX=10090 GN=Phf11 PE=2 SV=1	Phf11	0.190653	0.00375669	Down	17.21	5	5	5	865.568	684.446	407.043	2628.1	4564.45	3072.46	1873.42	2331.43	1033.1	0.365663	0.289147	0.171957	1.11025	1.92827	1.29797	0.791434	0.984923	0.436438	nucleus				GO:0002682 regulation of immune system process; GO:0048583 regulation of response to stimulus; GO:0050776 regulation of immune response; GO:0050789 regulation of biological process; GO:0065007 biological regulation;	GO:0005622 intracellular anatomical structure; GO:0005634 nucleus; GO:0005635 nuclear envelope; GO:0005654 nucleoplasm; GO:0012505 endomembrane system; GO:0016020 membrane; GO:0031090 organelle membrane; GO:0031965 nuclear membrane; GO:0031967 organelle envelope; GO:0031974 membrane-enclosed lumen; GO:0031975 envelope; GO:0031981 nuclear lumen; GO:0043226 organelle; GO:0043227 membrane-bounded or…		PF13771	PF13771 PHD-like zinc-binding domain	K	KOG1084	Transcription factor TCF20
P42225	Signal transducer and activator of transcription 1 OS=Mus musculus OX=10090 GN=Stat1 PE=1 SV=1	Stat1	0.191157	0.000192771	Down	30.31	25	25	25	19027.3	21699.9	20392.5	83442.5	123921	112372	43096.4	71070.3	50967.5	0.251466	0.286787	0.269509	1.10278	1.63775	1.48512	0.569565	0.93927	0.67359	nucleus	K11220	STAT1; signal transducer and activator of transcription 1	mmu04630 JAK-STAT signaling pathway; mmu05165 Human papillomavirus infection; mmu05161 Hepatitis B; mmu04658 Th1 and Th2 cell differentiation; mmu05145 Toxoplasmosis; mmu05167 Kaposi sarcoma-associated herpesvirus infection; mmu05169 Epstein-Barr virus infection; mmu04659 Th17 cell differentiation; mmu04919 Thyroid hormone signaling pathway; mmu05160 Hepatitis C; mmu05162 Measles; mmu04917 Prolac…	GO:0000122 negative regulation of transcription by RNA polymerase II; GO:0001655 urogenital system development; GO:0001656 metanephros development; GO:0001817 regulation of cytokine production; GO:0001819 positive regulation of cytokine production; GO:0001822 kidney development; GO:0001936 regulation of endothelial cell proliferation; GO:0001937 negative regulation of endothelial cell proliferati…	GO:0000228 nuclear chromosome; GO:0000785 chromatin; GO:0005622 intracellular anatomical structure; GO:0005634 nucleus; GO:0005654 nucleoplasm; GO:0005694 chromosome; GO:0005730 nucleolus; GO:0005737 cytoplasm; GO:0005829 cytosol; GO:0030424 axon; GO:0030425 dendrite; GO:0031974 membrane-enclosed lumen; GO:0031981 nuclear lumen; GO:0032991 protein-containing complex; GO:0036477 somatodendritic co…	GO:0000976 transcription cis-regulatory region binding; GO:0000977 RNA polymerase II transcription regulatory region sequence-specific DNA binding; GO:0000978 RNA polymerase II cis-regulatory region sequence-specific DNA binding; GO:0000979 RNA polymerase II core promoter sequence-specific DNA binding; GO:0000981 DNA-binding transcription factor activity, RNA polymerase II-specific; GO:0000987 ci…	PF02865; PF02864; PF00017	PF02865 STAT protein, protein interaction domain; PF02864 STAT protein, DNA binding domain; PF00017 SH2 domain	KT	KOG3667	STAT protein			Transcription factor	R-MMU-1059683 Interleukin-6 signaling;R-MMU-1169408 ISG15 antiviral mechanism;R-MMU-1169410 Antiviral mechanism by IFN-stimulated genes;R-MMU-1280215 Cytokine Signaling in Immune system;R-MMU-1433557 Signaling by SCF-KIT;R-MMU-162582 Signal Transduction;R-MMU-168256 Immune System;R-MMU-186763 Downstream signal transduction;R-MMU-186797 Signaling by PDGF;R-MMU-447115 Interleukin-12 family signalin…	https://reactome.org/PathwayBrowser/#/R-MMU-1059683;https://reactome.org/PathwayBrowser/#/R-MMU-1169408;https://reactome.org/PathwayBrowser/#/R-MMU-1169410;https://reactome.org/PathwayBrowser/#/R-MMU-1280215;https://reactome.org/PathwayBrowser/#/R-MMU-1433557;https://reactome.org/PathwayBrowser/#/R-MMU-162582;https://reactome.org/PathwayBrowser/#/R-MMU-168256;https://reactome.org/PathwayBrowser/#…
O08677	Kininogen-1 OS=Mus musculus OX=10090 GN=Kng1 PE=1 SV=1	Kng1	0.1929	0.000484226	Down	28.44	17	17	17	19045	28172.2	21771.4	145515	110997	101127	186567	67635.4	50332.1	0.16498	0.244046	0.188598	1.26054	0.961528	0.876027	1.61616	0.585901	0.436009	extracellular	K03898	KNG; kininogen	mmu04080 Neuroactive ligand-receptor interaction; mmu04810 Regulation of actin cytoskeleton; mmu05142 Chagas disease; mmu04071 Sphingolipid signaling pathway; mmu04750 Inflammatory mediator regulation of TRP channels; mmu04610 Complement and coagulation cascades; mmu04022 cGMP-PKG signaling pathway; mmu05143 African trypanosomiasis; mmu05200 Pathways in cancer	GO:0001906 cell killing; GO:0001932 regulation of protein phosphorylation; GO:0001933 negative regulation of protein phosphorylation; GO:0001934 positive regulation of protein phosphorylation; GO:0001936 regulation of endothelial cell proliferation; GO:0001938 positive regulation of endothelial cell proliferation; GO:0002254 kinin cascade; GO:0002353 plasma kallikrein-kinin cascade; GO:0002376 im…	GO:0005576 extracellular region; GO:0005615 extracellular space; GO:0005622 intracellular anatomical structure; GO:0005737 cytoplasm; GO:0005783 endoplasmic reticulum; GO:0005788 endoplasmic reticulum lumen; GO:0005886 plasma membrane; GO:0012505 endomembrane system; GO:0016020 membrane; GO:0030141 secretory granule; GO:0031091 platelet alpha granule; GO:0031093 platelet alpha granule lumen; GO:0…	GO:0002020 protease binding; GO:0004857 enzyme inhibitor activity; GO:0004866 endopeptidase inhibitor activity; GO:0004869 cysteine-type endopeptidase inhibitor activity; GO:0005102 signaling receptor binding; GO:0005488 binding; GO:0005515 protein binding; GO:0005539 glycosaminoglycan binding; GO:0008201 heparin binding; GO:0008270 zinc ion binding; GO:0019899 enzyme binding; GO:0030234 enzyme r…	PF00031	PF00031 Cystatin domain				WP396 ACE inhibitor pathway	http://www.wikipathways.org/instance/WP396_r116828
P11835	Integrin beta-2 OS=Mus musculus OX=10090 GN=Itgb2 PE=1 SV=2	Itgb2	0.194084	2.99278e-05	Down	31.91	23	23	23	12056	12749.8	12716.6	65025.2	72438.4	55866.9	70420	46354.1	33100.7	0.225732	0.238723	0.238101	1.21751	1.35631	1.04603	1.31852	0.867917	0.619765	plasma membrane	K06464	ITGB2; integrin beta 2	mmu05134 Legionellosis; mmu04810 Regulation of actin cytoskeleton; mmu05166 Human T-cell leukemia virus 1 infection; mmu05150 Staphylococcus aureus infection; mmu04610 Complement and coagulation cascades; mmu04650 Natural killer cell mediated cytotoxicity; mmu04015 Rap1 signaling pathway; mmu05140 Leishmaniasis; mmu05416 Viral myocarditis; mmu05144 Malaria; mmu05146 Amoebiasis; mmu04514 Cell adhe…	GO:0000003 reproduction; GO:0000082 G1/S transition of mitotic cell cycle; GO:0000278 mitotic cell cycle; GO:0000902 cell morphogenesis; GO:0000904 cell morphogenesis involved in differentiation; GO:0001505 regulation of neurotransmitter levels; GO:0001525 angiogenesis; GO:0001568 blood vessel development; GO:0001667 ameboidal-type cell migration; GO:0001700 embryonic development via the syncytia…	GO:0001669 acrosomal vesicle; GO:0001726 ruffle; GO:0005576 extracellular region; GO:0005604 basement membrane; GO:0005622 intracellular anatomical structure; GO:0005634 nucleus; GO:0005737 cytoplasm; GO:0005886 plasma membrane; GO:0005887 integral component of plasma membrane; GO:0005902 microvillus; GO:0005911 cell-cell junction; GO:0005912 adherens junction; GO:0005925 focal adhesion; GO:00059…	GO:0001540 amyloid-beta binding; GO:0001846 opsonin binding; GO:0001848 complement binding; GO:0001851 complement component C3b binding; GO:0001968 fibronectin binding; GO:0002020 protease binding; GO:0003756 protein disulfide isomerase activity; GO:0003779 actin binding; GO:0003824 catalytic activity; GO:0004888 transmembrane signaling receptor activity; GO:0005080 protein kinase C binding; GO:0…	PF17205; PF00362; PF07965; PF08725	PF17205 Integrin plexin domain; PF00362 Integrin beta chain VWA domain; PF07965 Integrin beta tail domain; PF08725 Integrin beta cytoplasmic domain	TW	KOG1226	Integrin beta subunit (N-terminal portion of extracellular region)	WP6 Integrin-mediated cell adhesion;WP3626 Microglia pathogen phagocytosis pathway;WP5128 Fibrin complement receptor 3 signaling pathway;WP85 Focal adhesion;WP2841 Focal adhesion: PI3K-Akt-mTOR signaling pathway;WP151 IL-5 signaling pathway;WP3625 Tyrobp causal network in microglia	http://www.wikipathways.org/instance/WP6_r116713;http://www.wikipathways.org/instance/WP3626_r116838;http://www.wikipathways.org/instance/WP5128_r120386;http://www.wikipathways.org/instance/WP85_r116710;http://www.wikipathways.org/instance/WP2841_r116712;http://www.wikipathways.org/instance/WP151_r117905;http://www.wikipathways.org/instance/WP3625_r116680		R-MMU-109582 Hemostasis;R-MMU-1280218 Adaptive Immune System;R-MMU-1474244 Extracellular matrix organization;R-MMU-166016 Toll Like Receptor 4 (TLR4) Cascade;R-MMU-168249 Innate Immune System;R-MMU-168256 Immune System;R-MMU-168898 Toll-like Receptor Cascades;R-MMU-198933 Immunoregulatory interactions between a Lymphoid and a non-Lymphoid cell;R-MMU-202733 Cell surface interactions at the vascula…	https://reactome.org/PathwayBrowser/#/R-MMU-109582;https://reactome.org/PathwayBrowser/#/R-MMU-1280218;https://reactome.org/PathwayBrowser/#/R-MMU-1474244;https://reactome.org/PathwayBrowser/#/R-MMU-166016;https://reactome.org/PathwayBrowser/#/R-MMU-168249;https://reactome.org/PathwayBrowser/#/R-MMU-168256;https://reactome.org/PathwayBrowser/#/R-MMU-168898;https://reactome.org/PathwayBrowser/#/R-…	HALLMARK MTORC1 SIGNALING;HALLMARK ALLOGRAFT REJECTION;HALLMARK KRAS SIGNALING UP	http://www.gsea-msigdb.org/gsea/msigdb/mouse/geneset/HALLMARK_MTORC1_SIGNALING;http://www.gsea-msigdb.org/gsea/msigdb/mouse/geneset/HALLMARK_ALLOGRAFT_REJECTION;http://www.gsea-msigdb.org/gsea/msigdb/mouse/geneset/HALLMARK_KRAS_SIGNALING_UP
O09161	Calsequestrin-2 OS=Mus musculus OX=10090 GN=Casq2 PE=1 SV=3	Casq2	0.194879	0.0151501	Down	4.34	2	2	2	994.266	2448.79	1697.81		8965.22	8621.33	2083.88		3218.91	0.252262	0.6213	0.430763		2.27463	2.18738	0.528716		0.816692	extracellular	K23445	CASQ2; calsequestrin 2	mmu04260 Cardiac muscle contraction; mmu04020 Calcium signaling pathway	GO:0002027 regulation of heart rate; GO:0003008 system process; GO:0003012 muscle system process; GO:0003013 circulatory system process; GO:0003015 heart process; GO:0005513 detection of calcium ion; GO:0006810 transport; GO:0006811 ion transport; GO:0006873 cellular ion homeostasis; GO:0006874 cellular calcium ion homeostasis; GO:0006875 cellular metal ion homeostasis; GO:0006936 muscle contract…	GO:0005622 intracellular anatomical structure; GO:0005737 cytoplasm; GO:0005783 endoplasmic reticulum; GO:0005788 endoplasmic reticulum lumen; GO:0005789 endoplasmic reticulum membrane; GO:0012505 endomembrane system; GO:0014701 junctional sarcoplasmic reticulum membrane; GO:0014802 terminal cisterna; GO:0016020 membrane; GO:0016021 integral component of membrane; GO:0016528 sarcoplasm; GO:001652…	GO:0005080 protein kinase C binding; GO:0005488 binding; GO:0005509 calcium ion binding; GO:0005515 protein binding; GO:0019899 enzyme binding; GO:0019900 kinase binding; GO:0019901 protein kinase binding; GO:0042802 identical protein binding; GO:0042803 protein homodimerization activity; GO:0043167 ion binding; GO:0043169 cation binding; GO:0046872 metal ion binding; GO:0046983 protein dimerizat…						WP553 Calcium regulation in cardiac cells	http://www.wikipathways.org/instance/WP553_r117867		R-MMU-2672351 Stimuli-sensing channels;R-MMU-382551 Transport of small molecules;R-MMU-397014 Muscle contraction;R-MMU-5576891 Cardiac conduction;R-MMU-5578775 Ion homeostasis;R-MMU-983712 Ion channel transport	https://reactome.org/PathwayBrowser/#/R-MMU-2672351;https://reactome.org/PathwayBrowser/#/R-MMU-382551;https://reactome.org/PathwayBrowser/#/R-MMU-397014;https://reactome.org/PathwayBrowser/#/R-MMU-5576891;https://reactome.org/PathwayBrowser/#/R-MMU-5578775;https://reactome.org/PathwayBrowser/#/R-MMU-983712	HALLMARK MYOGENESIS	http://www.gsea-msigdb.org/gsea/msigdb/mouse/geneset/HALLMARK_MYOGENESIS
P35441	Thrombospondin-1 OS=Mus musculus OX=10090 GN=Thbs1 PE=1 SV=1	Thbs1	0.195083	0.000379055	Down	25.38	27	27	27	3424.06	3250.57	3624.45	15775.4	22772.2	14245.7	22433.7	19759.8	6751.14	0.14357	0.136295	0.151972	0.661457	0.954831	0.597318	0.940638	0.828522	0.283073	extracellular	K16857	THBS1; thrombospondin 1	mmu04015 Rap1 signaling pathway; mmu05206 MicroRNAs in cancer; mmu05165 Human papillomavirus infection; mmu05144 Malaria; mmu04510 Focal adhesion; mmu05219 Bladder cancer; mmu04151 PI3K-Akt signaling pathway; mmu05205 Proteoglycans in cancer; mmu04512 ECM-receptor interaction; mmu04115 p53 signaling pathway; mmu04145 Phagosome; mmu04350 TGF-beta signaling pathway	GO:0000302 response to reactive oxygen species; GO:0000902 cell morphogenesis; GO:0001501 skeletal system development; GO:0001503 ossification; GO:0001525 angiogenesis; GO:0001568 blood vessel development; GO:0001666 response to hypoxia; GO:0001817 regulation of cytokine production; GO:0001818 negative regulation of cytokine production; GO:0001819 positive regulation of cytokine production; GO:00…	GO:0005576 extracellular region; GO:0005577 fibrinogen complex; GO:0005604 basement membrane; GO:0005615 extracellular space; GO:0005622 intracellular anatomical structure; GO:0005737 cytoplasm; GO:0005783 endoplasmic reticulum; GO:0005788 endoplasmic reticulum lumen; GO:0005886 plasma membrane; GO:0009897 external side of plasma membrane; GO:0009986 cell surface; GO:0012505 endomembrane system; …	GO:0001786 phosphatidylserine binding; GO:0001968 fibronectin binding; GO:0002020 protease binding; GO:0005102 signaling receptor binding; GO:0005178 integrin binding; GO:0005198 structural molecule activity; GO:0005201 extracellular matrix structural constituent; GO:0005488 binding; GO:0005496 steroid binding; GO:0005499 vitamin D binding; GO:0005509 calcium ion binding; GO:0005515 protein bindi…	PF00093; PF00090; PF02412	PF00093 von Willebrand factor type C domain; PF00090 Thrombospondin type 1 domain; PF02412 Thrombospondin type 3 repeat							R-MMU-109582 Hemostasis;R-MMU-114608 Platelet degranulation ;R-MMU-1474244 Extracellular matrix organization;R-MMU-162582 Signal Transduction;R-MMU-186797 Signaling by PDGF;R-MMU-216083 Integrin cell surface interactions;R-MMU-392499 Metabolism of proteins;R-MMU-5173105 O-linked glycosylation;R-MMU-5173214 O-glycosylation of TSR domain-containing proteins;R-MMU-597592 Post-translational protein m…	https://reactome.org/PathwayBrowser/#/R-MMU-109582;https://reactome.org/PathwayBrowser/#/R-MMU-114608;https://reactome.org/PathwayBrowser/#/R-MMU-1474244;https://reactome.org/PathwayBrowser/#/R-MMU-162582;https://reactome.org/PathwayBrowser/#/R-MMU-186797;https://reactome.org/PathwayBrowser/#/R-MMU-216083;https://reactome.org/PathwayBrowser/#/R-MMU-392499;https://reactome.org/PathwayBrowser/#/R-M…
Q61268	Apolipoprotein C-IV OS=Mus musculus OX=10090 GN=Apoc4 PE=1 SV=1	Apoc4	0.198073	0.0485272	Down	16.13	2	2	2	538.444	880.868	253.889	4846.74	2493.77	1106.89	2750.31	1608.08	3019.78	0.249306	0.407853	0.117554	2.2441	1.15465	0.512504	1.27343	0.744562	1.3982	extracellular	K25362			GO:0006629 lipid metabolic process; GO:0006810 transport; GO:0006869 lipid transport; GO:0008152 metabolic process; GO:0009987 cellular process; GO:0010876 lipid localization; GO:0010883 regulation of lipid storage; GO:0010884 positive regulation of lipid storage; GO:0010889 regulation of sequestering of triglyceride; GO:0010890 positive regulation of sequestering of triglyceride; GO:0016043 cell…	GO:0005576 extracellular region; GO:0005615 extracellular space; GO:0032991 protein-containing complex; GO:0032994 protein-lipid complex; GO:0034358 plasma lipoprotein particle; GO:0034361 very-low-density lipoprotein particle; GO:0034364 high-density lipoprotein particle; GO:0034385 triglyceride-rich plasma lipoprotein particle; GO:1990777 lipoprotein particle;	GO:0005215 transporter activity; GO:0005319 lipid transporter activity;									R-MMU-174824 Plasma lipoprotein assembly, remodeling, and clearance;R-MMU-382551 Transport of small molecules;R-MMU-8866423 VLDL assembly;R-MMU-8963898 Plasma lipoprotein assembly;R-MMU-8964043 Plasma lipoprotein clearance;R-MMU-8964046 VLDL clearance	https://reactome.org/PathwayBrowser/#/R-MMU-174824;https://reactome.org/PathwayBrowser/#/R-MMU-382551;https://reactome.org/PathwayBrowser/#/R-MMU-8866423;https://reactome.org/PathwayBrowser/#/R-MMU-8963898;https://reactome.org/PathwayBrowser/#/R-MMU-8964043;https://reactome.org/PathwayBrowser/#/R-MMU-8964046
Q9QWL7	Keratin, type I cytoskeletal 17 OS=Mus musculus OX=10090 GN=Krt17 PE=1 SV=3	Krt17	0.201696	0.0467649	Down	50.12	28	12	12	4989.71	2714.63	7538.14	21467.3	44364.2	9740.03	25248.1	15119.6	10180.5	0.329663	0.179352	0.498034	1.41831	2.93108	0.643509	1.6681	0.99893	0.672611	mitochondria	K07604	KRT1; type I keratin, acidic	mmu05150 Staphylococcus aureus infection; mmu04915 Estrogen signaling pathway	GO:0000003 reproduction; GO:0001558 regulation of cell growth; GO:0001654 eye development; GO:0001667 ameboidal-type cell migration; GO:0001942 hair follicle development; GO:0002009 morphogenesis of an epithelium; GO:0002064 epithelial cell development; GO:0002376 immune system process; GO:0003334 keratinocyte development; GO:0006417 regulation of translation; GO:0006928 movement of cell or subce…	GO:0005576 extracellular region; GO:0005615 extracellular space; GO:0005622 intracellular anatomical structure; GO:0005737 cytoplasm; GO:0005829 cytosol; GO:0005856 cytoskeleton; GO:0005882 intermediate filament; GO:0031982 vesicle; GO:0043226 organelle; GO:0043227 membrane-bounded organelle; GO:0043228 non-membrane-bounded organelle; GO:0043229 intracellular organelle; GO:0043230 extracellular o…	GO:0004888 transmembrane signaling receptor activity; GO:0005102 signaling receptor binding; GO:0005198 structural molecule activity; GO:0005200 structural constituent of cytoskeleton; GO:0005488 binding; GO:0005515 protein binding; GO:0008092 cytoskeletal protein binding; GO:0032395 MHC class II receptor activity; GO:0038023 signaling receptor activity; GO:0042287 MHC protein binding; GO:0042289…						WP572 EGFR1 signaling pathway	http://www.wikipathways.org/instance/WP572_r117874		R-MMU-1266738 Developmental Biology;R-MMU-6805567 Keratinization;R-MMU-6809371 Formation of the cornified envelope	https://reactome.org/PathwayBrowser/#/R-MMU-1266738;https://reactome.org/PathwayBrowser/#/R-MMU-6805567;https://reactome.org/PathwayBrowser/#/R-MMU-6809371	HALLMARK P53 PATHWAY	http://www.gsea-msigdb.org/gsea/msigdb/mouse/geneset/HALLMARK_P53_PATHWAY
Q09014	Neutrophil cytosol factor 1 OS=Mus musculus OX=10090 GN=Ncf1 PE=1 SV=3	Ncf1	0.202071	0.000392613	Down	28.97	12	12	12	3255.74	3536.86	3654.7	13854.2	22129.8	15717.1	15542.3	13363.6	10089.6	0.236228	0.256625	0.265175	1.00522	1.60568	1.14039	1.12771	0.969626	0.732074	cytoplasm	K08011	NCF1; neutrophil cytosolic factor 1	mmu05140 Leishmaniasis; mmu05020 Prion disease; mmu05418 Fluid shear stress and atherosclerosis; mmu04062 Chemokine signaling pathway; mmu04666 Fc gamma R-mediated phagocytosis; mmu05417 Lipid and atherosclerosis; mmu05208 Chemical carcinogenesis - reactive oxygen species; mmu04613 Neutrophil extracellular trap formation; mmu05415 Diabetic cardiomyopathy; mmu04380 Osteoclast differentiation; mmu0…	GO:0000302 response to reactive oxygen species; GO:0001878 response to yeast; GO:0001906 cell killing; GO:0001909 leukocyte mediated cytotoxicity; GO:0001932 regulation of protein phosphorylation; GO:0001934 positive regulation of protein phosphorylation; GO:0002252 immune effector process; GO:0002376 immune system process; GO:0002443 leukocyte mediated immunity; GO:0002444 myeloid leukocyte medi…	GO:0000323 lytic vacuole; GO:0002102 podosome; GO:0005622 intracellular anatomical structure; GO:0005737 cytoplasm; GO:0005764 lysosome; GO:0005767 secondary lysosome; GO:0005773 vacuole; GO:0005783 endoplasmic reticulum; GO:0005791 rough endoplasmic reticulum; GO:0005794 Golgi apparatus; GO:0005829 cytosol; GO:0005856 cytoskeleton; GO:0005886 plasma membrane; GO:0005887 integral component of pla…	GO:0003824 catalytic activity; GO:0005488 binding; GO:0005515 protein binding; GO:0005543 phospholipid binding; GO:0008047 enzyme activator activity; GO:0008289 lipid binding; GO:0009055 electron transfer activity; GO:0016175 superoxide-generating NAD(P)H oxidase activity; GO:0016176 superoxide-generating NADPH oxidase activator activity; GO:0016491 oxidoreductase activity; GO:0016651 oxidoreduct…	PF00787; PF00018	PF00787 PX domain; PF00018 SH3 domain	C	KOG4773	NADPH oxidase	WP4466 Oxidative stress and redox pathway;WP3626 Microglia pathogen phagocytosis pathway;WP2292 Chemokine signaling pathway	http://www.wikipathways.org/instance/WP4466_r116840;http://www.wikipathways.org/instance/WP3626_r116838;http://www.wikipathways.org/instance/WP2292_r97515		R-MMU-1222556 ROS and RNS production in phagocytes;R-MMU-1236973 Cross-presentation of particulate exogenous antigens (phagosomes);R-MMU-1236975 Antigen processing-Cross presentation;R-MMU-1280218 Adaptive Immune System;R-MMU-162582 Signal Transduction;R-MMU-168249 Innate Immune System;R-MMU-168256 Immune System;R-MMU-194138 Signaling by VEGF;R-MMU-194315 Signaling by Rho GTPases;R-MMU-195258 RHO…	https://reactome.org/PathwayBrowser/#/R-MMU-1222556;https://reactome.org/PathwayBrowser/#/R-MMU-1236973;https://reactome.org/PathwayBrowser/#/R-MMU-1236975;https://reactome.org/PathwayBrowser/#/R-MMU-1280218;https://reactome.org/PathwayBrowser/#/R-MMU-162582;https://reactome.org/PathwayBrowser/#/R-MMU-168249;https://reactome.org/PathwayBrowser/#/R-MMU-168256;https://reactome.org/PathwayBrowser/#/…
P54751	CMP-N-acetylneuraminate-beta-galactosamide-alpha-2,3-sialyltransferase 1 OS=Mus musculus OX=10090 GN=St3gal1 PE=1 SV=1	St3gal1	0.202569	0.00558938	Down	13.35	4	4	4	699.324		899.714	4654.96	4346.58	2839.13	4107.2	3480.22	1213.97	0.18311		0.23558	1.21885	1.1381	0.743393	1.07542	0.911255	0.317864	Golgi apparatus	K00780	ST3GAL1; beta-galactoside alpha-2,3-sialyltransferase (sialyltransferase 4A) [EC:2.4.3.2 2.4.3.4]	mmu00533 Glycosaminoglycan biosynthesis - keratan sulfate; mmu01100 Metabolic pathways; mmu00604 Glycosphingolipid biosynthesis - ganglio series; mmu00603 Glycosphingolipid biosynthesis - globo and isoglobo series; mmu00512 Mucin type O-glycan biosynthesis	GO:0005975 carbohydrate metabolic process; GO:0006022 aminoglycan metabolic process; GO:0006023 aminoglycan biosynthetic process; GO:0006024 glycosaminoglycan biosynthetic process; GO:0006040 amino sugar metabolic process; GO:0006054 N-acetylneuraminate metabolic process; GO:0006082 organic acid metabolic process; GO:0006464 cellular protein modification process; GO:0006468 protein phosphorylatio…	GO:0000139 Golgi membrane; GO:0005576 extracellular region; GO:0005622 intracellular anatomical structure; GO:0005737 cytoplasm; GO:0005794 Golgi apparatus; GO:0005795 Golgi stack; GO:0012505 endomembrane system; GO:0016020 membrane; GO:0031090 organelle membrane; GO:0031984 organelle subcompartment; GO:0031985 Golgi cisterna; GO:0032580 Golgi cisterna membrane; GO:0043226 organelle; GO:0043227 m…	GO:0003824 catalytic activity; GO:0003836 beta-galactoside (CMP) alpha-2,3-sialyltransferase activity; GO:0008373 sialyltransferase activity; GO:0016740 transferase activity; GO:0016757 glycosyltransferase activity; GO:0047288 monosialoganglioside sialyltransferase activity;			G	KOG2692	Sialyltransferase				R-MMU-1430728 Metabolism;R-MMU-1630316 Glycosaminoglycan metabolism;R-MMU-1638074 Keratan sulfate/keratin metabolism;R-MMU-2022854 Keratan sulfate biosynthesis;R-MMU-392499 Metabolism of proteins;R-MMU-4085001 Sialic acid metabolism;R-MMU-446193 Biosynthesis of the N-glycan precursor (dolichol lipid-linked oligosaccharide, LLO) and transfer to a nascent protein;R-MMU-446203 Asparagine N-linked gl…	https://reactome.org/PathwayBrowser/#/R-MMU-1430728;https://reactome.org/PathwayBrowser/#/R-MMU-1630316;https://reactome.org/PathwayBrowser/#/R-MMU-1638074;https://reactome.org/PathwayBrowser/#/R-MMU-2022854;https://reactome.org/PathwayBrowser/#/R-MMU-392499;https://reactome.org/PathwayBrowser/#/R-MMU-4085001;https://reactome.org/PathwayBrowser/#/R-MMU-446193;https://reactome.org/PathwayBrowser/#…
Q61147	Ceruloplasmin OS=Mus musculus OX=10090 GN=Cp PE=1 SV=2	Cp	0.20271	0.000598346	Down	24.22	26	26	26	11546	14500.8	11882.8	78373.2	61112.3	47626.9	110470	38662.9	29878.7	0.16562	0.208005	0.170451	1.12421	0.876618	0.683178	1.58462	0.554595	0.428591	extracellular	K13624	CP; ceruloplasmin [EC:1.16.3.1]	mmu04216 Ferroptosis; mmu00860 Porphyrin metabolism	GO:0000041 transition metal ion transport; GO:0001889 liver development; GO:0006464 cellular protein modification process; GO:0006807 nitrogen compound metabolic process; GO:0006810 transport; GO:0006811 ion transport; GO:0006812 cation transport; GO:0006825 copper ion transport; GO:0006826 iron ion transport; GO:0006873 cellular ion homeostasis; GO:0006875 cellular metal ion homeostasis; GO:0006…	GO:0005576 extracellular region; GO:0005615 extracellular space; GO:0005622 intracellular anatomical structure; GO:0005737 cytoplasm; GO:0005783 endoplasmic reticulum; GO:0005788 endoplasmic reticulum lumen; GO:0005886 plasma membrane; GO:0012505 endomembrane system; GO:0016020 membrane; GO:0016323 basolateral plasma membrane; GO:0031224 intrinsic component of membrane; GO:0031225 anchored compon…	GO:0003824 catalytic activity; GO:0004322 ferroxidase activity; GO:0005488 binding; GO:0005506 iron ion binding; GO:0005507 copper ion binding; GO:0005515 protein binding; GO:0008198 ferrous iron binding; GO:0016491 oxidoreductase activity; GO:0016722 oxidoreductase activity, acting on metal ions; GO:0016724 oxidoreductase activity, acting on metal ions, oxygen as acceptor; GO:0043167 ion binding…	PF07732; PF00394; PF07731	PF07732 Multicopper oxidase; PF00394 Multicopper oxidase; PF07731 Multicopper oxidase	Q	KOG1263	Multicopper oxidases				R-MMU-381426 Regulation of Insulin-like Growth Factor (IGF) transport and uptake by Insulin-like Growth Factor Binding Proteins (IGFBPs);R-MMU-382551 Transport of small molecules;R-MMU-392499 Metabolism of proteins;R-MMU-425366 Transport of bile salts and organic acids, metal ions and amine compounds;R-MMU-425407 SLC-mediated transmembrane transport;R-MMU-425410 Metal ion SLC transporters;R-MMU-5…	https://reactome.org/PathwayBrowser/#/R-MMU-381426;https://reactome.org/PathwayBrowser/#/R-MMU-382551;https://reactome.org/PathwayBrowser/#/R-MMU-392499;https://reactome.org/PathwayBrowser/#/R-MMU-425366;https://reactome.org/PathwayBrowser/#/R-MMU-425407;https://reactome.org/PathwayBrowser/#/R-MMU-425410;https://reactome.org/PathwayBrowser/#/R-MMU-597592;https://reactome.org/PathwayBrowser/#/R-MM…	HALLMARK HYPOXIA;HALLMARK COMPLEMENT	http://www.gsea-msigdb.org/gsea/msigdb/mouse/geneset/HALLMARK_HYPOXIA;http://www.gsea-msigdb.org/gsea/msigdb/mouse/geneset/HALLMARK_COMPLEMENT
P09813	Apolipoprotein A-II OS=Mus musculus OX=10090 GN=Apoa2 PE=1 SV=2	Apoa2	0.204871	0.00132609	Down	20.59	3	3	3	23934	43139.8	29364.3	161639	127926	181160	182598	162045	105933	0.184124	0.331874	0.225899	1.24349	0.984134	1.39366	1.40473	1.24661	0.814942	extracellular	K08758	APOA2; apolipoprotein A-II	mmu04979 Cholesterol metabolism; mmu03320 PPAR signaling pathway	GO:0001523 retinoid metabolic process; GO:0001817 regulation of cytokine production; GO:0001818 negative regulation of cytokine production; GO:0001819 positive regulation of cytokine production; GO:0002526 acute inflammatory response; GO:0002682 regulation of immune system process; GO:0002683 negative regulation of immune system process; GO:0002697 regulation of immune effector process; GO:000269…	GO:0005576 extracellular region; GO:0005615 extracellular space; GO:0005622 intracellular anatomical structure; GO:0005737 cytoplasm; GO:0005768 endosome; GO:0005769 early endosome; GO:0005783 endoplasmic reticulum; GO:0005788 endoplasmic reticulum lumen; GO:0005829 cytosol; GO:0012505 endomembrane system; GO:0031410 cytoplasmic vesicle; GO:0031974 membrane-enclosed lumen; GO:0031982 vesicle; GO:…	GO:0004857 enzyme inhibitor activity; GO:0005102 signaling receptor binding; GO:0005215 transporter activity; GO:0005319 lipid transporter activity; GO:0005488 binding; GO:0005496 steroid binding; GO:0005515 protein binding; GO:0005543 phospholipid binding; GO:0008035 high-density lipoprotein particle binding; GO:0008047 enzyme activator activity; GO:0008289 lipid binding; GO:0015248 sterol trans…						WP2316 PPAR signaling pathway	http://www.wikipathways.org/instance/WP2316_r106870		R-MMU-1430728 Metabolism;R-MMU-174824 Plasma lipoprotein assembly, remodeling, and clearance;R-MMU-196854 Metabolism of vitamins and cofactors;R-MMU-2187338 Visual phototransduction;R-MMU-381426 Regulation of Insulin-like Growth Factor (IGF) transport and uptake by Insulin-like Growth Factor Binding Proteins (IGFBPs);R-MMU-382551 Transport of small molecules;R-MMU-392499 Metabolism of proteins;R-…	https://reactome.org/PathwayBrowser/#/R-MMU-1430728;https://reactome.org/PathwayBrowser/#/R-MMU-174824;https://reactome.org/PathwayBrowser/#/R-MMU-196854;https://reactome.org/PathwayBrowser/#/R-MMU-2187338;https://reactome.org/PathwayBrowser/#/R-MMU-381426;https://reactome.org/PathwayBrowser/#/R-MMU-382551;https://reactome.org/PathwayBrowser/#/R-MMU-392499;https://reactome.org/PathwayBrowser/#/R-…
Q00623	Apolipoprotein A-I OS=Mus musculus OX=10090 GN=Apoa1 PE=1 SV=2	Apoa1	0.205357	0.000358174	Down	56.82	21	21	21	143056	197519	132085	853201	669377	779067	957768	801277	506251	0.216992	0.299604	0.200351	1.29416	1.01533	1.18172	1.45277	1.2154	0.767899	extracellular	K08757	APOA1; apolipoprotein A-I	mmu04979 Cholesterol metabolism; mmu03320 PPAR signaling pathway; mmu04977 Vitamin digestion and absorption; mmu05417 Lipid and atherosclerosis; mmu05143 African trypanosomiasis; mmu04975 Fat digestion and absorption	GO:0001523 retinoid metabolic process; GO:0001667 ameboidal-type cell migration; GO:0001817 regulation of cytokine production; GO:0001818 negative regulation of cytokine production; GO:0001932 regulation of protein phosphorylation; GO:0001935 endothelial cell proliferation; GO:0001959 regulation of cytokine-mediated signaling pathway; GO:0001960 negative regulation of cytokine-mediated signaling …	GO:0005576 extracellular region; GO:0005615 extracellular space; GO:0005622 intracellular anatomical structure; GO:0005634 nucleus; GO:0005737 cytoplasm; GO:0005768 endosome; GO:0005769 early endosome; GO:0005783 endoplasmic reticulum; GO:0005788 endoplasmic reticulum lumen; GO:0005829 cytosol; GO:0005886 plasma membrane; GO:0009986 cell surface; GO:0012505 endomembrane system; GO:0016020 membran…	GO:0001540 amyloid-beta binding; GO:0004857 enzyme inhibitor activity; GO:0005102 signaling receptor binding; GO:0005215 transporter activity; GO:0005319 lipid transporter activity; GO:0005488 binding; GO:0005496 steroid binding; GO:0005515 protein binding; GO:0005543 phospholipid binding; GO:0005548 phospholipid transporter activity; GO:0008035 high-density lipoprotein particle binding; GO:00080…	PF01442	PF01442 Apolipoprotein A1/A4/E domain				WP1 Statin pathway;WP2316 PPAR signaling pathway	http://www.wikipathways.org/instance/WP1_r117947;http://www.wikipathways.org/instance/WP2316_r106870		R-MMU-109582 Hemostasis;R-MMU-114608 Platelet degranulation ;R-MMU-1369062 ABC transporters in lipid homeostasis;R-MMU-1430728 Metabolism;R-MMU-174824 Plasma lipoprotein assembly, remodeling, and clearance;R-MMU-196854 Metabolism of vitamins and cofactors;R-MMU-2168880 Scavenging of heme from plasma;R-MMU-2173782 Binding and Uptake of Ligands by Scavenger Receptors;R-MMU-2187338 Visual phototrans…	https://reactome.org/PathwayBrowser/#/R-MMU-109582;https://reactome.org/PathwayBrowser/#/R-MMU-114608;https://reactome.org/PathwayBrowser/#/R-MMU-1369062;https://reactome.org/PathwayBrowser/#/R-MMU-1430728;https://reactome.org/PathwayBrowser/#/R-MMU-174824;https://reactome.org/PathwayBrowser/#/R-MMU-196854;https://reactome.org/PathwayBrowser/#/R-MMU-2168880;https://reactome.org/PathwayBrowser/#/R…	HALLMARK COAGULATION;HALLMARK BILE ACID METABOLISM	http://www.gsea-msigdb.org/gsea/msigdb/mouse/geneset/HALLMARK_COAGULATION;http://www.gsea-msigdb.org/gsea/msigdb/mouse/geneset/HALLMARK_BILE_ACID_METABOLISM
P01872	Immunoglobulin heavy constant mu OS=Mus musculus OX=10090 GN=Ighm PE=1 SV=2	Ighm	0.205825	0.000232222	Down	25.99	12	12	12	4200.54	4111.08	3961.65	16912.6	25015.2	17701.8	16384.3	27019	12587.1	0.211826	0.207315	0.19978	0.852875	1.26148	0.892673	0.826234	1.36252	0.634747	nucleus					GO:0005576 extracellular region; GO:0005615 extracellular space;	GO:0005102 signaling receptor binding; GO:0005488 binding; GO:0005515 protein binding; GO:0034987 immunoglobulin receptor binding;	PF07654	PF07654 Immunoglobulin C1-set domain							R-MMU-109582 Hemostasis;R-MMU-1280218 Adaptive Immune System;R-MMU-168256 Immune System;R-MMU-202733 Cell surface interactions at the vascular wall;R-MMU-5690714 CD22 mediated BCR regulation;R-MMU-983695 Antigen activates B Cell Receptor (BCR) leading to generation of second messengers;R-MMU-983705 Signaling by the B Cell Receptor (BCR)	https://reactome.org/PathwayBrowser/#/R-MMU-109582;https://reactome.org/PathwayBrowser/#/R-MMU-1280218;https://reactome.org/PathwayBrowser/#/R-MMU-168256;https://reactome.org/PathwayBrowser/#/R-MMU-202733;https://reactome.org/PathwayBrowser/#/R-MMU-5690714;https://reactome.org/PathwayBrowser/#/R-MMU-983695;https://reactome.org/PathwayBrowser/#/R-MMU-983705
Q8R121	Protein Z-dependent protease inhibitor OS=Mus musculus OX=10090 GN=Serpina10 PE=1 SV=1	Serpina10	0.205905	0.000957996	Down	8.48	4	4	4	1449.79	932.248	1430.35	7381.05	5031.25	6102.97	6334.97	4274.79	2126.39	0.267383	0.171933	0.263798	1.36128	0.927907	1.12556	1.16835	0.788394	0.392167	plasma membrane	K04525			GO:0001889 liver development; GO:0006464 cellular protein modification process; GO:0006807 nitrogen compound metabolic process; GO:0007275 multicellular organism development; GO:0008152 metabolic process; GO:0009892 negative regulation of metabolic process; GO:0009987 cellular process; GO:0010466 negative regulation of peptidase activity; GO:0010605 negative regulation of macromolecule metabolic …	GO:0005576 extracellular region; GO:0005615 extracellular space; GO:0005622 intracellular anatomical structure; GO:0005737 cytoplasm; GO:0005783 endoplasmic reticulum; GO:0005788 endoplasmic reticulum lumen; GO:0012505 endomembrane system; GO:0031974 membrane-enclosed lumen; GO:0043226 organelle; GO:0043227 membrane-bounded organelle; GO:0043229 intracellular organelle; GO:0043231 intracellular m…	GO:0004857 enzyme inhibitor activity; GO:0004866 endopeptidase inhibitor activity; GO:0004867 serine-type endopeptidase inhibitor activity; GO:0005488 binding; GO:0005496 steroid binding; GO:0008289 lipid binding; GO:0030234 enzyme regulator activity; GO:0030414 peptidase inhibitor activity; GO:0061134 peptidase regulator activity; GO:0061135 endopeptidase regulator activity; GO:0097159 organic c…	PF00079	PF00079 Serpin (serine protease inhibitor)	V	KOG2392	Serpin				R-MMU-381426 Regulation of Insulin-like Growth Factor (IGF) transport and uptake by Insulin-like Growth Factor Binding Proteins (IGFBPs);R-MMU-392499 Metabolism of proteins;R-MMU-597592 Post-translational protein modification;R-MMU-8957275 Post-translational protein phosphorylation	https://reactome.org/PathwayBrowser/#/R-MMU-381426;https://reactome.org/PathwayBrowser/#/R-MMU-392499;https://reactome.org/PathwayBrowser/#/R-MMU-597592;https://reactome.org/PathwayBrowser/#/R-MMU-8957275	HALLMARK KRAS SIGNALING DN	http://www.gsea-msigdb.org/gsea/msigdb/mouse/geneset/HALLMARK_KRAS_SIGNALING_DN
P70248	Unconventional myosin-If OS=Mus musculus OX=10090 GN=Myo1f PE=1 SV=1	Myo1f	0.206667	0.000287334	Down	13.83	17	13	13	3032.79	3493.8	3182.99	13628.5	19776.6	13576.7	16399.4	12348.7	7869	0.236234	0.272143	0.247933	1.06157	1.54046	1.05753	1.2774	0.96188	0.612942	cytoplasm	K10356			GO:0001568 blood vessel development; GO:0001570 vasculogenesis; GO:0001655 urogenital system development; GO:0001701 in utero embryonic development; GO:0001775 cell activation; GO:0001822 kidney development; GO:0001944 vasculature development; GO:0002064 epithelial cell development; GO:0002252 immune effector process; GO:0002263 cell activation involved in immune response; GO:0002274 myeloid leuk…	GO:0005622 intracellular anatomical structure; GO:0005737 cytoplasm; GO:0005856 cytoskeleton; GO:0005884 actin filament; GO:0005903 brush border; GO:0005911 cell-cell junction; GO:0005912 adherens junction; GO:0005938 cell cortex; GO:0015629 actin cytoskeleton; GO:0016459 myosin complex; GO:0016461 unconventional myosin complex; GO:0030054 cell junction; GO:0030863 cortical cytoskeleton; GO:00308…	GO:0000166 nucleotide binding; GO:0003779 actin binding; GO:0003824 catalytic activity; GO:0005488 binding; GO:0005515 protein binding; GO:0005516 calmodulin binding; GO:0005524 ATP binding; GO:0005543 phospholipid binding; GO:0008092 cytoskeletal protein binding; GO:0008289 lipid binding; GO:0016462 pyrophosphatase activity; GO:0016787 hydrolase activity; GO:0016817 hydrolase activity, acting on…	PF00063; PF06017; PF14604	PF00063 Myosin head (motor domain); PF06017 Unconventional myosin tail, actin- and lipid-binding; PF14604 Variant SH3 domain	Z	KOG0162	Myosin class I heavy chain
Q8VCS0	N-acetylmuramoyl-L-alanine amidase OS=Mus musculus OX=10090 GN=Pglyrp2 PE=1 SV=1	Pglyrp2	0.209335	0.0354047	Down	5.66	3	3	3	590.012	660.622	671.626	5386.81	1171.35	2624.55	3677.81	2643.64	2003.41	0.190903	0.213749	0.217309	1.74294	0.378999	0.849192	1.18998	0.855368	0.648217	extracellular	K01446			GO:0001519 peptide amidation; GO:0001817 regulation of cytokine production; GO:0001818 negative regulation of cytokine production; GO:0002218 activation of innate immune response; GO:0002221 pattern recognition receptor signaling pathway; GO:0002253 activation of immune response; GO:0002376 immune system process; GO:0002682 regulation of immune system process; GO:0002683 negative regulation of im…	GO:0005576 extracellular region; GO:0005622 intracellular anatomical structure; GO:0016020 membrane;	GO:0003824 catalytic activity; GO:0005488 binding; GO:0005539 glycosaminoglycan binding; GO:0008745 N-acetylmuramoyl-L-alanine amidase activity; GO:0016019 peptidoglycan immune receptor activity; GO:0016787 hydrolase activity; GO:0016810 hydrolase activity, acting on carbon-nitrogen (but not peptide) bonds; GO:0016811 hydrolase activity, acting on carbon-nitrogen (but not peptide) bonds, in linea…	PF01510	PF01510 N-acetylmuramoyl-L-alanine amidase							R-MMU-168249 Innate Immune System;R-MMU-168256 Immune System;R-MMU-6803157 Antimicrobial peptides	https://reactome.org/PathwayBrowser/#/R-MMU-168249;https://reactome.org/PathwayBrowser/#/R-MMU-168256;https://reactome.org/PathwayBrowser/#/R-MMU-6803157
Q61093	Cytochrome b-245 heavy chain OS=Mus musculus OX=10090 GN=Cybb PE=1 SV=1	Cybb	0.21077	0.000344787	Down	16.67	11	11	11	5964.7	8712.39	7871.38	35581.4	40530.8	30869.4	40363.8	29747.7	15518.7	0.193878	0.283189	0.255853	1.15654	1.31742	1.00338	1.31199	0.966925	0.504423	plasma membrane	K21421	NOX2; NADPH oxidase 2 [EC:1.-.-.-]	mmu05171 Coronavirus disease - COVID-19; mmu05140 Leishmaniasis; mmu05020 Prion disease; mmu04621 NOD-like receptor signaling pathway; mmu05417 Lipid and atherosclerosis; mmu04933 AGE-RAGE signaling pathway in diabetic complications; mmu04613 Neutrophil extracellular trap formation; mmu05415 Diabetic cardiomyopathy; mmu05010 Alzheimer disease; mmu04216 Ferroptosis; mmu04217 Necroptosis; mmu04670 …	GO:0000302 response to reactive oxygen species; GO:0001525 angiogenesis; GO:0001568 blood vessel development; GO:0001659 temperature homeostasis; GO:0001666 response to hypoxia; GO:0001775 cell activation; GO:0001817 regulation of cytokine production; GO:0001819 positive regulation of cytokine production; GO:0001932 regulation of protein phosphorylation; GO:0001934 positive regulation of protein …	GO:0000323 lytic vacuole; GO:0005622 intracellular anatomical structure; GO:0005634 nucleus; GO:0005635 nuclear envelope; GO:0005737 cytoplasm; GO:0005764 lysosome; GO:0005768 endosome; GO:0005769 early endosome; GO:0005773 vacuole; GO:0005783 endoplasmic reticulum; GO:0005789 endoplasmic reticulum membrane; GO:0005791 rough endoplasmic reticulum; GO:0005794 Golgi apparatus; GO:0005886 plasma mem…	GO:0000166 nucleotide binding; GO:0003824 catalytic activity; GO:0005488 binding; GO:0005515 protein binding; GO:0016175 superoxide-generating NAD(P)H oxidase activity; GO:0016491 oxidoreductase activity; GO:0016651 oxidoreductase activity, acting on NAD(P)H; GO:0019899 enzyme binding; GO:0020037 heme binding; GO:0031267 small GTPase binding; GO:0036094 small molecule binding; GO:0043167 ion bind…	PF08022; PF08030	PF08022 FAD-binding domain; PF08030 Ferric reductase NAD binding domain	PQ	KOG0039	Ferric reductase, NADH/NADPH oxidase and related proteins	WP4466 Oxidative stress and redox pathway;WP3626 Microglia pathogen phagocytosis pathway;WP1253 Type II interferon signaling (IFNG)	http://www.wikipathways.org/instance/WP4466_r116840;http://www.wikipathways.org/instance/WP3626_r116838;http://www.wikipathways.org/instance/WP1253_r71753		R-MMU-1222556 ROS and RNS production in phagocytes;R-MMU-1236973 Cross-presentation of particulate exogenous antigens (phagosomes);R-MMU-1236975 Antigen processing-Cross presentation;R-MMU-1280218 Adaptive Immune System;R-MMU-162582 Signal Transduction;R-MMU-168249 Innate Immune System;R-MMU-168256 Immune System;R-MMU-194138 Signaling by VEGF;R-MMU-194315 Signaling by Rho GTPases;R-MMU-195258 RHO…	https://reactome.org/PathwayBrowser/#/R-MMU-1222556;https://reactome.org/PathwayBrowser/#/R-MMU-1236973;https://reactome.org/PathwayBrowser/#/R-MMU-1236975;https://reactome.org/PathwayBrowser/#/R-MMU-1280218;https://reactome.org/PathwayBrowser/#/R-MMU-162582;https://reactome.org/PathwayBrowser/#/R-MMU-168249;https://reactome.org/PathwayBrowser/#/R-MMU-168256;https://reactome.org/PathwayBrowser/#/…	HALLMARK INFLAMMATORY RESPONSE	http://www.gsea-msigdb.org/gsea/msigdb/mouse/geneset/HALLMARK_INFLAMMATORY_RESPONSE
Q9QZK7	Docking protein 3 OS=Mus musculus OX=10090 GN=Dok3 PE=1 SV=1	Dok3	0.214222	0.00631104	Down	9.68	4	4	4	1006.39	674.292	1750.96	5399.25	6469.73	4150.12	5992.05	3376.87	2419.59	0.215837	0.144613	0.375522	1.15796	1.38754	0.890062	1.28509	0.724226	0.518921	cytoplasm,nucleus	K24036			GO:0001775 cell activation; GO:0002252 immune effector process; GO:0002263 cell activation involved in immune response; GO:0002274 myeloid leukocyte activation; GO:0002275 myeloid cell activation involved in immune response; GO:0002283 neutrophil activation involved in immune response; GO:0002366 leukocyte activation involved in immune response; GO:0002376 immune system process; GO:0002443 leukoc…	GO:0005622 intracellular anatomical structure; GO:0005737 cytoplasm; GO:0005886 plasma membrane; GO:0012505 endomembrane system; GO:0012506 vesicle membrane; GO:0016020 membrane; GO:0030141 secretory granule; GO:0030659 cytoplasmic vesicle membrane; GO:0030667 secretory granule membrane; GO:0031090 organelle membrane; GO:0031410 cytoplasmic vesicle; GO:0031982 vesicle; GO:0043226 organelle; GO:00…		PF02174	PF02174 PTB domain (IRS-1 type)	T	KOG4047	Docking protein 1 (p62dok)				R-MMU-168249 Innate Immune System;R-MMU-168256 Immune System;R-MMU-6798695 Neutrophil degranulation	https://reactome.org/PathwayBrowser/#/R-MMU-168249;https://reactome.org/PathwayBrowser/#/R-MMU-168256;https://reactome.org/PathwayBrowser/#/R-MMU-6798695
P14847	C-reactive protein OS=Mus musculus OX=10090 GN=Crp PE=1 SV=2	Crp	0.21467	0.00536204	Down	16	3	3	3	1014.01	537.69	1446.41	4236.97	4656.41	5072.76	6940.37	3526.68	2258.01	0.22334	0.118429	0.318579	0.933212	1.0256	1.1173	1.52865	0.776768	0.497337	extracellular	K16143			GO:0000302 response to reactive oxygen species; GO:0001505 regulation of neurotransmitter levels; GO:0001666 response to hypoxia; GO:0001817 regulation of cytokine production; GO:0002250 adaptive immune response; GO:0002252 immune effector process; GO:0002253 activation of immune response; GO:0002376 immune system process; GO:0002443 leukocyte mediated immunity; GO:0002449 lymphocyte mediated imm…	GO:0005576 extracellular region; GO:0005615 extracellular space; GO:0030175 filopodium; GO:0030424 axon; GO:0030426 growth cone; GO:0030427 site of polarized growth; GO:0032991 protein-containing complex; GO:0042995 cell projection; GO:0043005 neuron projection; GO:0098858 actin-based cell projection; GO:0120025 plasma membrane bounded cell projection; GO:0150034 distal axon;	GO:0001846 opsonin binding; GO:0001848 complement binding; GO:0001849 complement component C1q complex binding; GO:0005102 signaling receptor binding; GO:0005488 binding; GO:0005496 steroid binding; GO:0005509 calcium ion binding; GO:0005515 protein binding; GO:0008289 lipid binding; GO:0015485 cholesterol binding; GO:0030169 low-density lipoprotein particle binding; GO:0032934 sterol binding; GO…	PF00354	PF00354 Pentaxin family							R-MMU-166658 Complement cascade;R-MMU-166663 Initial triggering of complement;R-MMU-166786 Creation of C4 and C2 activators;R-MMU-168249 Innate Immune System;R-MMU-168256 Immune System;R-MMU-173623 Classical antibody-mediated complement activation	https://reactome.org/PathwayBrowser/#/R-MMU-166658;https://reactome.org/PathwayBrowser/#/R-MMU-166663;https://reactome.org/PathwayBrowser/#/R-MMU-166786;https://reactome.org/PathwayBrowser/#/R-MMU-168249;https://reactome.org/PathwayBrowser/#/R-MMU-168256;https://reactome.org/PathwayBrowser/#/R-MMU-173623	HALLMARK XENOBIOTIC METABOLISM	http://www.gsea-msigdb.org/gsea/msigdb/mouse/geneset/HALLMARK_XENOBIOTIC_METABOLISM
Q61878	Bone marrow proteoglycan OS=Mus musculus OX=10090 GN=Prg2 PE=1 SV=1	Prg2	0.216602	0.00617171	Down	23.32	5	5	5	28750.9	61705.7	26266.5	221399	177233	140251	246928	109610	76850.5	0.187043	0.401436	0.170881	1.44034	1.15302	0.912424	1.60643	0.713084	0.499962	extracellular	K10786	PRG2; bone marrow proteoglycan	mmu05310 Asthma	GO:0001505 regulation of neurotransmitter levels; GO:0001692 histamine metabolic process; GO:0001694 histamine biosynthetic process; GO:0001775 cell activation; GO:0001817 regulation of cytokine production; GO:0001818 negative regulation of cytokine production; GO:0001819 positive regulation of cytokine production; GO:0002215 defense response to nematode; GO:0002252 immune effector process; GO:00…	GO:0005576 extracellular region; GO:0005622 intracellular anatomical structure; GO:0005737 cytoplasm; GO:0012505 endomembrane system; GO:0030133 transport vesicle; GO:0030141 secretory granule; GO:0031410 cytoplasmic vesicle; GO:0031974 membrane-enclosed lumen; GO:0031982 vesicle; GO:0043226 organelle; GO:0043227 membrane-bounded organelle; GO:0043229 intracellular organelle; GO:0043233 organelle…	GO:0005488 binding; GO:0005539 glycosaminoglycan binding; GO:0008201 heparin binding; GO:0030246 carbohydrate binding; GO:0043167 ion binding; GO:0043168 anion binding; GO:0097367 carbohydrate derivative binding; GO:1901681 sulfur compound binding;	PF00059	PF00059 Lectin C-type domain	TV	KOG4297	C-type lectin				R-MMU-168249 Innate Immune System;R-MMU-168256 Immune System;R-MMU-6798695 Neutrophil degranulation	https://reactome.org/PathwayBrowser/#/R-MMU-168249;https://reactome.org/PathwayBrowser/#/R-MMU-168256;https://reactome.org/PathwayBrowser/#/R-MMU-6798695	HALLMARK ANGIOGENESIS	http://www.gsea-msigdb.org/gsea/msigdb/mouse/geneset/HALLMARK_ANGIOGENESIS
Q64345	Interferon-induced protein with tetratricopeptide repeats 3 OS=Mus musculus OX=10090 GN=Ifit3 PE=1 SV=1	Ifit3	0.218407	0.00341405	Down	38.96	16	16	16	3635.08	4014.06	3424.37	10114.6	19647.7	20939	5778.07	13104.4	10267.6	0.350208	0.38672	0.329908	0.974454	1.89288	2.01729	0.556667	1.26249	0.989194	cytoplasm	K24849			GO:0002252 immune effector process; GO:0002376 immune system process; GO:0006950 response to stress; GO:0006952 defense response; GO:0006955 immune response; GO:0007154 cell communication; GO:0007165 signal transduction; GO:0007166 cell surface receptor signaling pathway; GO:0008285 negative regulation of cell population proliferation; GO:0009605 response to external stimulus; GO:0009607 response…	GO:0005622 intracellular anatomical structure; GO:0005737 cytoplasm; GO:0005739 mitochondrion; GO:0005829 cytosol; GO:0043226 organelle; GO:0043227 membrane-bounded organelle; GO:0043229 intracellular organelle; GO:0043231 intracellular membrane-bounded organelle;	GO:0005488 binding; GO:0005515 protein binding; GO:0042802 identical protein binding;	PF14559	PF14559 Tetratricopeptide repeat	R	KOG1124	FOG: TPR repeat						HALLMARK INTERFERON ALPHA RESPONSE;HALLMARK INTERFERON GAMMA RESPONSE	http://www.gsea-msigdb.org/gsea/msigdb/mouse/geneset/HALLMARK_INTERFERON_ALPHA_RESPONSE;http://www.gsea-msigdb.org/gsea/msigdb/mouse/geneset/HALLMARK_INTERFERON_GAMMA_RESPONSE
P97369	Neutrophil cytosol factor 4 OS=Mus musculus OX=10090 GN=Ncf4 PE=1 SV=2	Ncf4	0.218648	0.00067251	Down	17.11	5	5	5	1852.16	2753.71	1839.02	8801.4	11635.9	9038.76	9892.98	7803.06	5087.79	0.23403	0.347945	0.232369	1.1121	1.47025	1.14209	1.25003	0.985956	0.642868	nucleus	K08012	NCF4; neutrophil cytosolic factor 4	mmu05140 Leishmaniasis; mmu05020 Prion disease; mmu05417 Lipid and atherosclerosis; mmu04613 Neutrophil extracellular trap formation; mmu05415 Diabetic cardiomyopathy; mmu04380 Osteoclast differentiation; mmu04670 Leukocyte transendothelial migration; mmu04145 Phagosome	GO:0006810 transport; GO:0016192 vesicle-mediated transport; GO:0043085 positive regulation of catalytic activity; GO:0044093 positive regulation of molecular function; GO:0050790 regulation of catalytic activity; GO:0051179 localization; GO:0051234 establishment of localization; GO:0065007 biological regulation; GO:0065009 regulation of molecular function;	GO:0005622 intracellular anatomical structure; GO:0005737 cytoplasm; GO:0005768 endosome; GO:0005794 Golgi apparatus; GO:0005802 trans-Golgi network; GO:0005829 cytosol; GO:0005886 plasma membrane; GO:0005887 integral component of plasma membrane; GO:0010008 endosome membrane; GO:0012505 endomembrane system; GO:0016020 membrane; GO:0016021 integral component of membrane; GO:0031090 organelle memb…	GO:0005085 guanyl-nucleotide exchange factor activity; GO:0005488 binding; GO:0005515 protein binding; GO:0005543 phospholipid binding; GO:0008047 enzyme activator activity; GO:0008289 lipid binding; GO:0016176 superoxide-generating NADPH oxidase activator activity; GO:0019899 enzyme binding; GO:0030234 enzyme regulator activity; GO:0032266 phosphatidylinositol-3-phosphate binding; GO:0035091 pho…	PF00787; PF00018; PF00564	PF00787 PX domain; PF00018 SH3 domain; PF00564 PB1 domain	C	KOG4773	NADPH oxidase	WP4466 Oxidative stress and redox pathway;WP3626 Microglia pathogen phagocytosis pathway	http://www.wikipathways.org/instance/WP4466_r116840;http://www.wikipathways.org/instance/WP3626_r116838		R-MMU-1222556 ROS and RNS production in phagocytes;R-MMU-1236973 Cross-presentation of particulate exogenous antigens (phagosomes);R-MMU-1236975 Antigen processing-Cross presentation;R-MMU-1280218 Adaptive Immune System;R-MMU-162582 Signal Transduction;R-MMU-168249 Innate Immune System;R-MMU-168256 Immune System;R-MMU-194138 Signaling by VEGF;R-MMU-194315 Signaling by Rho GTPases;R-MMU-195258 RHO…	https://reactome.org/PathwayBrowser/#/R-MMU-1222556;https://reactome.org/PathwayBrowser/#/R-MMU-1236973;https://reactome.org/PathwayBrowser/#/R-MMU-1236975;https://reactome.org/PathwayBrowser/#/R-MMU-1280218;https://reactome.org/PathwayBrowser/#/R-MMU-162582;https://reactome.org/PathwayBrowser/#/R-MMU-168249;https://reactome.org/PathwayBrowser/#/R-MMU-168256;https://reactome.org/PathwayBrowser/#/…	HALLMARK ALLOGRAFT REJECTION	http://www.gsea-msigdb.org/gsea/msigdb/mouse/geneset/HALLMARK_ALLOGRAFT_REJECTION
Q3V1G4	Olfactomedin-like protein 2B OS=Mus musculus OX=10090 GN=Olfml2b PE=1 SV=2	Olfml2b	0.218981	0.000536602	Down	6.03	4	4	4	3967.56	4610.79	3433.03	14225	21467.8	19158.5	24931.7	14995	7473.29	0.258257	0.300126	0.223463	0.925935	1.39738	1.24707	1.62286	0.976056	0.486452	extracellular	K25449			GO:0000902 cell morphogenesis; GO:0000904 cell morphogenesis involved in differentiation; GO:0006928 movement of cell or subcellular component; GO:0006935 chemotaxis; GO:0007275 multicellular organism development; GO:0007399 nervous system development; GO:0007409 axonogenesis; GO:0007411 axon guidance; GO:0008037 cell recognition; GO:0008038 neuron recognition; GO:0008039 synaptic target recognit…	GO:0005576 extracellular region; GO:0005886 plasma membrane; GO:0016020 membrane; GO:0031012 extracellular matrix; GO:0045202 synapse; GO:0045211 postsynaptic membrane; GO:0071944 cell periphery; GO:0097060 synaptic membrane; GO:0098590 plasma membrane region; GO:0098794 postsynapse;	GO:0005488 binding; GO:0050840 extracellular matrix binding;			W	KOG3545	Olfactomedin and related extracellular matrix glycoproteins
P34928	Apolipoprotein C-I OS=Mus musculus OX=10090 GN=Apoc1 PE=1 SV=1	Apoc1	0.220025	0.00116741	Down	30.68	3	3	3	569.155		425.798	2380.21	2053.5	2349.29	2575.64	2457.14	861.939	0.277352		0.207493	1.15989	1.00068	1.14482	1.25512	1.19737	0.420026	extracellular	K22286	APOC1; apolipoprotein C-I	mmu04979 Cholesterol metabolism	GO:0006066 alcohol metabolic process; GO:0006629 lipid metabolic process; GO:0006638 neutral lipid metabolic process; GO:0006639 acylglycerol metabolic process; GO:0006641 triglyceride metabolic process; GO:0006810 transport; GO:0006811 ion transport; GO:0006820 anion transport; GO:0006869 lipid transport; GO:0008152 metabolic process; GO:0008202 steroid metabolic process; GO:0008203 cholesterol …	GO:0005576 extracellular region; GO:0005615 extracellular space; GO:0005622 intracellular anatomical structure; GO:0005737 cytoplasm; GO:0005783 endoplasmic reticulum; GO:0012505 endomembrane system; GO:0032991 protein-containing complex; GO:0032994 protein-lipid complex; GO:0034358 plasma lipoprotein particle; GO:0034361 very-low-density lipoprotein particle; GO:0034364 high-density lipoprotein …	GO:0004857 enzyme inhibitor activity; GO:0004859 phospholipase inhibitor activity; GO:0005488 binding; GO:0005504 fatty acid binding; GO:0005543 phospholipid binding; GO:0008047 enzyme activator activity; GO:0008289 lipid binding; GO:0030234 enzyme regulator activity; GO:0031210 phosphatidylcholine binding; GO:0031406 carboxylic acid binding; GO:0033293 monocarboxylic acid binding; GO:0036094 sma…						WP1 Statin pathway	http://www.wikipathways.org/instance/WP1_r117947		R-MMU-174824 Plasma lipoprotein assembly, remodeling, and clearance;R-MMU-382551 Transport of small molecules;R-MMU-8866423 VLDL assembly;R-MMU-8963898 Plasma lipoprotein assembly;R-MMU-8964043 Plasma lipoprotein clearance;R-MMU-8964046 VLDL clearance	https://reactome.org/PathwayBrowser/#/R-MMU-174824;https://reactome.org/PathwayBrowser/#/R-MMU-382551;https://reactome.org/PathwayBrowser/#/R-MMU-8866423;https://reactome.org/PathwayBrowser/#/R-MMU-8963898;https://reactome.org/PathwayBrowser/#/R-MMU-8964043;https://reactome.org/PathwayBrowser/#/R-MMU-8964046	HALLMARK COMPLEMENT;HALLMARK COAGULATION	http://www.gsea-msigdb.org/gsea/msigdb/mouse/geneset/HALLMARK_COMPLEMENT;http://www.gsea-msigdb.org/gsea/msigdb/mouse/geneset/HALLMARK_COAGULATION
P14901	Heme oxygenase 1 OS=Mus musculus OX=10090 GN=Hmox1 PE=1 SV=1	Hmox1	0.222096	0.0011682	Down	20.76	5	5	5	1386.04	1385.23	1590.34	6318.84	8593.94	4725.61	7539.01	5178.63	4756.63	0.212148	0.212024	0.243418	0.967165	1.31539	0.723304	1.15393	0.792644	0.728052	cytoplasm	K00510	HMOX1; heme oxygenase 1 [EC:1.14.14.18]	mmu05206 MicroRNAs in cancer; mmu05418 Fluid shear stress and atherosclerosis; mmu01100 Metabolic pathways; mmu05208 Chemical carcinogenesis - reactive oxygen species; mmu04216 Ferroptosis; mmu05225 Hepatocellular carcinoma; mmu00860 Porphyrin metabolism; mmu04066 HIF-1 signaling pathway; mmu05200 Pathways in cancer; mmu04978 Mineral absorption	GO:0000302 response to reactive oxygen species; GO:0001525 angiogenesis; GO:0001568 blood vessel development; GO:0001666 response to hypoxia; GO:0001817 regulation of cytokine production; GO:0001818 negative regulation of cytokine production; GO:0001889 liver development; GO:0001936 regulation of endothelial cell proliferation; GO:0001938 positive regulation of endothelial cell proliferation; GO:…	GO:0005622 intracellular anatomical structure; GO:0005634 nucleus; GO:0005730 nucleolus; GO:0005737 cytoplasm; GO:0005783 endoplasmic reticulum; GO:0005829 cytosol; GO:0005886 plasma membrane; GO:0005901 caveola; GO:0012505 endomembrane system; GO:0016020 membrane; GO:0031974 membrane-enclosed lumen; GO:0031981 nuclear lumen; GO:0043226 organelle; GO:0043227 membrane-bounded organelle; GO:0043228…	GO:0003824 catalytic activity; GO:0004392 heme oxygenase (decyclizing) activity; GO:0004620 phospholipase activity; GO:0004630 phospholipase D activity; GO:0005488 binding; GO:0005515 protein binding; GO:0008081 phosphoric diester hydrolase activity; GO:0016298 lipase activity; GO:0016491 oxidoreductase activity; GO:0016705 oxidoreductase activity, acting on paired donors, with incorporation or r…	PF01126	PF01126 Heme oxygenase	P	KOG4480	Heme oxygenase	WP3632 Lung fibrosis;WP1245 Transcriptional activation by Nfe2l2 in response to phytochemicals;WP412 Oxidative stress response	http://www.wikipathways.org/instance/WP3632_r114011;http://www.wikipathways.org/instance/WP1245_r116708;http://www.wikipathways.org/instance/WP412_r117038		R-MMU-1430728 Metabolism;R-MMU-189445 Metabolism of porphyrins;R-MMU-189483 Heme degradation;R-MMU-2262752 Cellular responses to stress;R-MMU-382551 Transport of small molecules;R-MMU-8953897 Cellular responses to stimuli;R-MMU-917937 Iron uptake and transport;R-MMU-9609507 Protein localization;R-MMU-9609523 Insertion of tail-anchored proteins into the endoplasmic reticulum membrane;R-MMU-9707564…	https://reactome.org/PathwayBrowser/#/R-MMU-1430728;https://reactome.org/PathwayBrowser/#/R-MMU-189445;https://reactome.org/PathwayBrowser/#/R-MMU-189483;https://reactome.org/PathwayBrowser/#/R-MMU-2262752;https://reactome.org/PathwayBrowser/#/R-MMU-382551;https://reactome.org/PathwayBrowser/#/R-MMU-8953897;https://reactome.org/PathwayBrowser/#/R-MMU-917937;https://reactome.org/PathwayBrowser/#/R…	HALLMARK HYPOXIA;HALLMARK IL6 JAK STAT3 SIGNALING;HALLMARK APOPTOSIS;HALLMARK XENOBIOTIC METABOLISM;HALLMARK P53 PATHWAY;HALLMARK UV RESPONSE UP	http://www.gsea-msigdb.org/gsea/msigdb/mouse/geneset/HALLMARK_HYPOXIA;http://www.gsea-msigdb.org/gsea/msigdb/mouse/geneset/HALLMARK_IL6_JAK_STAT3_SIGNALING;http://www.gsea-msigdb.org/gsea/msigdb/mouse/geneset/HALLMARK_APOPTOSIS;http://www.gsea-msigdb.org/gsea/msigdb/mouse/geneset/HALLMARK_XENOBIOTIC_METABOLISM;http://www.gsea-msigdb.org/gsea/msigdb/mouse/geneset/HALLMARK_P53_PATHWAY;http://www.gs…
P04186	Complement factor B OS=Mus musculus OX=10090 GN=Cfb PE=1 SV=2	Cfb	0.223731	0.00031314	Down	25.36	20	20	20	4841.13	6641.77	6724.61	29580.2	28377.5	23423.5	33677.1	17461.4	14114.6	0.20027	0.27476	0.278187	1.22369	1.17393	0.968993	1.39317	0.722351	0.583899	extracellular	K01335	CFB; complement factor B [EC:3.4.21.47]	mmu05171 Coronavirus disease - COVID-19; mmu05150 Staphylococcus aureus infection; mmu04610 Complement and coagulation cascades	GO:0002250 adaptive immune response; GO:0002252 immune effector process; GO:0002253 activation of immune response; GO:0002376 immune system process; GO:0002443 leukocyte mediated immunity; GO:0002449 lymphocyte mediated immunity; GO:0002455 humoral immune response mediated by circulating immunoglobulin; GO:0002460 adaptive immune response based on somatic recombination of immune receptors built f…	GO:0005576 extracellular region; GO:0005615 extracellular space; GO:0005886 plasma membrane; GO:0016020 membrane; GO:0071944 cell periphery;	GO:0001848 complement binding; GO:0003824 catalytic activity; GO:0004175 endopeptidase activity; GO:0004252 serine-type endopeptidase activity; GO:0005488 binding; GO:0005515 protein binding; GO:0008233 peptidase activity; GO:0008236 serine-type peptidase activity; GO:0016787 hydrolase activity; GO:0017171 serine hydrolase activity; GO:0140096 catalytic activity, acting on a protein;	PF00084; PF00092; PF00089	PF00084 Sushi repeat (SCR repeat); PF00092 von Willebrand factor type A domain; PF00089 Trypsin	E	KOG3627	Trypsin				R-MMU-166658 Complement cascade;R-MMU-166663 Initial triggering of complement;R-MMU-168249 Innate Immune System;R-MMU-168256 Immune System;R-MMU-173736 Alternative complement activation;R-MMU-174577 Activation of C3 and C5;R-MMU-977606 Regulation of Complement cascade	https://reactome.org/PathwayBrowser/#/R-MMU-166658;https://reactome.org/PathwayBrowser/#/R-MMU-166663;https://reactome.org/PathwayBrowser/#/R-MMU-168249;https://reactome.org/PathwayBrowser/#/R-MMU-168256;https://reactome.org/PathwayBrowser/#/R-MMU-173736;https://reactome.org/PathwayBrowser/#/R-MMU-174577;https://reactome.org/PathwayBrowser/#/R-MMU-977606
P20491	High affinity immunoglobulin epsilon receptor subunit gamma OS=Mus musculus OX=10090 GN=Fcer1g PE=1 SV=1	Fcer1g	0.223975	0.000441627	Down	25.58	3	3	3	2186.47	2414.79	1513.74	8916.87	9177.28	9207.99	9690.3	5873.03	5772.62	0.265774	0.293527	0.184001	1.08388	1.11554	1.11927	1.17789	0.71389	0.701685	extracellular	K07983	FCER1G; high affinity immunoglobulin epsilon receptor subunit gamma	mmu05310 Asthma; mmu04071 Sphingolipid signaling pathway; mmu05152 Tuberculosis; mmu04664 Fc epsilon RI signaling pathway; mmu04072 Phospholipase D signaling pathway; mmu04650 Natural killer cell mediated cytotoxicity; mmu04611 Platelet activation; mmu04625 C-type lectin receptor signaling pathway	GO:0001775 cell activation; GO:0001796 regulation of type IIa hypersensitivity; GO:0001798 positive regulation of type IIa hypersensitivity; GO:0001803 regulation of type III hypersensitivity; GO:0001805 positive regulation of type III hypersensitivity; GO:0001810 regulation of type I hypersensitivity; GO:0001812 positive regulation of type I hypersensitivity; GO:0001816 cytokine production; GO:0…	GO:0005622 intracellular anatomical structure; GO:0005737 cytoplasm; GO:0005886 plasma membrane; GO:0005887 integral component of plasma membrane; GO:0009897 external side of plasma membrane; GO:0009986 cell surface; GO:0012505 endomembrane system; GO:0012506 vesicle membrane; GO:0016020 membrane; GO:0016021 integral component of membrane; GO:0030141 secretory granule; GO:0030659 cytoplasmic vesi…	GO:0004888 transmembrane signaling receptor activity; GO:0005488 binding; GO:0005515 protein binding; GO:0019763 immunoglobulin receptor activity; GO:0019767 IgE receptor activity; GO:0019863 IgE binding; GO:0019864 IgG binding; GO:0019865 immunoglobulin binding; GO:0038023 signaling receptor activity; GO:0042802 identical protein binding; GO:0042803 protein homodimerization activity; GO:0044877 …						WP3626 Microglia pathogen phagocytosis pathway;WP5128 Fibrin complement receptor 3 signaling pathway	http://www.wikipathways.org/instance/WP3626_r116838;http://www.wikipathways.org/instance/WP5128_r120386		R-MMU-109582 Hemostasis;R-MMU-114604 GPVI-mediated activation cascade;R-MMU-168249 Innate Immune System;R-MMU-168256 Immune System;R-MMU-202733 Cell surface interactions at the vascular wall;R-MMU-2454202 Fc epsilon receptor (FCERI) signaling;R-MMU-2730905 Role of LAT2/NTAL/LAB on calcium mobilization;R-MMU-2871796 FCERI mediated MAPK activation;R-MMU-2871809 FCERI mediated Ca+2 mobilization;R-MM…	https://reactome.org/PathwayBrowser/#/R-MMU-109582;https://reactome.org/PathwayBrowser/#/R-MMU-114604;https://reactome.org/PathwayBrowser/#/R-MMU-168249;https://reactome.org/PathwayBrowser/#/R-MMU-168256;https://reactome.org/PathwayBrowser/#/R-MMU-202733;https://reactome.org/PathwayBrowser/#/R-MMU-2454202;https://reactome.org/PathwayBrowser/#/R-MMU-2730905;https://reactome.org/PathwayBrowser/#/R-…	HALLMARK COMPLEMENT;HALLMARK KRAS SIGNALING UP	http://www.gsea-msigdb.org/gsea/msigdb/mouse/geneset/HALLMARK_COMPLEMENT;http://www.gsea-msigdb.org/gsea/msigdb/mouse/geneset/HALLMARK_KRAS_SIGNALING_UP
Q05144	Ras-related C3 botulinum toxin substrate 2 OS=Mus musculus OX=10090 GN=Rac2 PE=1 SV=1	Rac2	0.224637	0.000285334	Down	43.23	9	5	5	13467	13139.2	15452.3	59716.5	76060.2	51452.2	61628.3	36252.4	30397.4	0.259808	0.253484	0.298109	1.15206	1.46737	0.992627	1.18895	0.699389	0.586433	cytoplasm	K07860	RAC2; Ras-related C3 botulinum toxin substrate 2	mmu04370 VEGF signaling pathway; mmu04810 Regulation of actin cytoskeleton; mmu04510 Focal adhesion; mmu05135 Yersinia infection; mmu05415 Diabetic cardiomyopathy; mmu04014 Ras signaling pathway; mmu04520 Adherens junction; mmu05163 Human cytomegalovirus infection; mmu04650 Natural killer cell mediated cytotoxicity; mmu05170 Human immunodeficiency virus 1 infection; mmu04015 Rap1 signaling pathwa…	GO:0000003 reproduction; GO:0000132 establishment of mitotic spindle orientation; GO:0000165 MAPK cascade; GO:0000226 microtubule cytoskeleton organization; GO:0000278 mitotic cell cycle; GO:0000768 syncytium formation by plasma membrane fusion; GO:0000902 cell morphogenesis; GO:0000904 cell morphogenesis involved in differentiation; GO:0001558 regulation of cell growth; GO:0001654 eye developmen…	GO:0001726 ruffle; GO:0005622 intracellular anatomical structure; GO:0005634 nucleus; GO:0005635 nuclear envelope; GO:0005737 cytoplasm; GO:0005829 cytosol; GO:0005886 plasma membrane; GO:0009898 cytoplasmic side of plasma membrane; GO:0012505 endomembrane system; GO:0012506 vesicle membrane; GO:0016020 membrane; GO:0016021 integral component of membrane; GO:0016028 rhabdomere; GO:0019897 extrins…	GO:0000166 nucleotide binding; GO:0001882 nucleoside binding; GO:0001883 purine nucleoside binding; GO:0003824 catalytic activity; GO:0003924 GTPase activity; GO:0005488 binding; GO:0005515 protein binding; GO:0005525 GTP binding; GO:0016462 pyrophosphatase activity; GO:0016787 hydrolase activity; GO:0016817 hydrolase activity, acting on acid anhydrides; GO:0016818 hydrolase activity, acting on a…	PF00071	PF00071 Ras family	R	KOG0393	Ras-related small GTPase, Rho type	WP6 Integrin-mediated cell adhesion;WP523 Regulation of actin cytoskeleton;WP3626 Microglia pathogen phagocytosis pathway;WP373 IL-3 signaling pathway;WP85 Focal adhesion;WP2292 Chemokine signaling pathway;WP65 Insulin signaling;WP2271 Macrophage markers;WP493 Mapk signaling pathway	http://www.wikipathways.org/instance/WP6_r116713;http://www.wikipathways.org/instance/WP523_r120790;http://www.wikipathways.org/instance/WP3626_r116838;http://www.wikipathways.org/instance/WP373_r117904;http://www.wikipathways.org/instance/WP85_r116710;http://www.wikipathways.org/instance/WP2292_r97515;http://www.wikipathways.org/instance/WP65_r116717;http://www.wikipathways.org/instance/WP2271_r…		R-MMU-109582 Hemostasis;R-MMU-114604 GPVI-mediated activation cascade;R-MMU-1222556 ROS and RNS production in phagocytes;R-MMU-1257604 PIP3 activates AKT signaling;R-MMU-162582 Signal Transduction;R-MMU-168249 Innate Immune System;R-MMU-168256 Immune System;R-MMU-194315 Signaling by Rho GTPases;R-MMU-195258 RHO GTPase Effectors;R-MMU-195721 Signaling by WNT;R-MMU-199418 Negative regulation of the…	https://reactome.org/PathwayBrowser/#/R-MMU-109582;https://reactome.org/PathwayBrowser/#/R-MMU-114604;https://reactome.org/PathwayBrowser/#/R-MMU-1222556;https://reactome.org/PathwayBrowser/#/R-MMU-1257604;https://reactome.org/PathwayBrowser/#/R-MMU-162582;https://reactome.org/PathwayBrowser/#/R-MMU-168249;https://reactome.org/PathwayBrowser/#/R-MMU-168256;https://reactome.org/PathwayBrowser/#/R-…	HALLMARK APICAL JUNCTION	http://www.gsea-msigdb.org/gsea/msigdb/mouse/geneset/HALLMARK_APICAL_JUNCTION
Q06890	Clusterin OS=Mus musculus OX=10090 GN=Clu PE=1 SV=1	Clu	0.225555	0.000142364	Down	23.44	10	10	10	5405.4	7652.37	6168.59	27346.8	30076.5	27816.9	38459.7	20732	16796.7	0.207203	0.293336	0.236458	1.04828	1.15291	1.0663	1.47426	0.794713	0.643862	extracellular	K17252	CLU; clusterin	mmu04610 Complement and coagulation cascades	GO:0000003 reproduction; GO:0000902 cell morphogenesis; GO:0001505 regulation of neurotransmitter levels; GO:0001774 microglial cell activation; GO:0001775 cell activation; GO:0001817 regulation of cytokine production; GO:0001819 positive regulation of cytokine production; GO:0001836 release of cytochrome c from mitochondria; GO:0001932 regulation of protein phosphorylation; GO:0001934 positive r…	GO:0005576 extracellular region; GO:0005615 extracellular space; GO:0005622 intracellular anatomical structure; GO:0005634 nucleus; GO:0005737 cytoplasm; GO:0005739 mitochondrion; GO:0005783 endoplasmic reticulum; GO:0005788 endoplasmic reticulum lumen; GO:0005794 Golgi apparatus; GO:0009986 cell surface; GO:0012505 endomembrane system; GO:0016234 inclusion body; GO:0016235 aggresome; GO:0030141 …	GO:0001540 amyloid-beta binding; GO:0005102 signaling receptor binding; GO:0005488 binding; GO:0005515 protein binding; GO:0008092 cytoskeletal protein binding; GO:0019899 enzyme binding; GO:0031625 ubiquitin protein ligase binding; GO:0033218 amide binding; GO:0042277 peptide binding; GO:0044389 ubiquitin-like protein ligase binding; GO:0044877 protein-containing complex binding; GO:0046982 prot…									R-MMU-109582 Hemostasis;R-MMU-114608 Platelet degranulation ;R-MMU-166658 Complement cascade;R-MMU-166665 Terminal pathway of complement;R-MMU-168249 Innate Immune System;R-MMU-168256 Immune System;R-MMU-6803157 Antimicrobial peptides;R-MMU-76002 Platelet activation, signaling and aggregation;R-MMU-76005 Response to elevated platelet cytosolic Ca2+;R-MMU-977606 Regulation of Complement cascade	https://reactome.org/PathwayBrowser/#/R-MMU-109582;https://reactome.org/PathwayBrowser/#/R-MMU-114608;https://reactome.org/PathwayBrowser/#/R-MMU-166658;https://reactome.org/PathwayBrowser/#/R-MMU-166665;https://reactome.org/PathwayBrowser/#/R-MMU-168249;https://reactome.org/PathwayBrowser/#/R-MMU-168256;https://reactome.org/PathwayBrowser/#/R-MMU-6803157;https://reactome.org/PathwayBrowser/#/R-M…	HALLMARK CHOLESTEROL HOMEOSTASIS;HALLMARK APOPTOSIS;HALLMARK MYOGENESIS;HALLMARK COMPLEMENT;HALLMARK COAGULATION	http://www.gsea-msigdb.org/gsea/msigdb/mouse/geneset/HALLMARK_CHOLESTEROL_HOMEOSTASIS;http://www.gsea-msigdb.org/gsea/msigdb/mouse/geneset/HALLMARK_APOPTOSIS;http://www.gsea-msigdb.org/gsea/msigdb/mouse/geneset/HALLMARK_MYOGENESIS;http://www.gsea-msigdb.org/gsea/msigdb/mouse/geneset/HALLMARK_COMPLEMENT;http://www.gsea-msigdb.org/gsea/msigdb/mouse/geneset/HALLMARK_COAGULATION
P14430	H-2 class I histocompatibility antigen, Q8 alpha chain OS=Mus musculus OX=10090 GN=H2-Q8 PE=3 SV=1	H2-Q8	0.228109	0.0354286	Down	24.85	8	2	2		1896.89	1513.52	7096.01	7891.3	7438.87	5032.22	3686.58	2809.86		0.299708	0.239135	1.12117	1.24682	1.17534	0.795089	0.582478	0.443957	endoplasmic reticulum	K06751	MHC1; MHC class I antigen	mmu04612 Antigen processing and presentation; mmu05165 Human papillomavirus infection; mmu04218 Cellular senescence; mmu05166 Human T-cell leukemia virus 1 infection; mmu05320 Autoimmune thyroid disease; mmu05332 Graft-versus-host disease; mmu05167 Kaposi sarcoma-associated herpesvirus infection; mmu05169 Epstein-Barr virus infection; mmu05330 Allograft rejection; mmu05163 Human cytomegalovirus i…	GO:0000003 reproduction; GO:0001775 cell activation; GO:0001816 cytokine production; GO:0001817 regulation of cytokine production; GO:0001819 positive regulation of cytokine production; GO:0001910 regulation of leukocyte mediated cytotoxicity; GO:0001911 negative regulation of leukocyte mediated cytotoxicity; GO:0001912 positive regulation of leukocyte mediated cytotoxicity; GO:0001914 regulation…	GO:0005576 extracellular region; GO:0005615 extracellular space; GO:0005622 intracellular anatomical structure; GO:0005737 cytoplasm; GO:0005783 endoplasmic reticulum; GO:0005789 endoplasmic reticulum membrane; GO:0005794 Golgi apparatus; GO:0005795 Golgi stack; GO:0005797 Golgi medial cisterna; GO:0005886 plasma membrane; GO:0009897 external side of plasma membrane; GO:0009986 cell surface; GO:0…	GO:0003823 antigen binding; GO:0005102 signaling receptor binding; GO:0005488 binding; GO:0005515 protein binding; GO:0030881 beta-2-microglobulin binding; GO:0033218 amide binding; GO:0042277 peptide binding; GO:0042287 MHC protein binding; GO:0042288 MHC class I protein binding; GO:0042605 peptide antigen binding; GO:0042608 T cell receptor binding; GO:0044877 protein-containing complex binding…	PF00129; PF07654	PF00129 Class I Histocompatibility antigen, domains alpha 1 and 2; PF07654 Immunoglobulin C1-set domain
Q80W93	Hydrocephalus-inducing protein OS=Mus musculus OX=10090 GN=Hydin PE=1 SV=2	Hydin	0.22916	0.00274986	Down	0.31	2	2	2	7626.98	8480.65	4483.39	34543.3	31570.6	23740.3	42532.3	24023.8	17447	0.30519	0.339349	0.179401	1.38223	1.26328	0.949957	1.70191	0.961302	0.698134	cytoplasm	K17570			GO:0000226 microtubule cytoskeleton organization; GO:0001578 microtubule bundle formation; GO:0002064 epithelial cell development; GO:0003341 cilium movement; GO:0006928 movement of cell or subcellular component; GO:0006996 organelle organization; GO:0007010 cytoskeleton organization; GO:0007017 microtubule-based process; GO:0007018 microtubule-based movement; GO:0007275 multicellular organism de…	GO:0005622 intracellular anatomical structure; GO:0005737 cytoplasm; GO:0005856 cytoskeleton; GO:0005929 cilium; GO:0005930 axoneme; GO:0032838 plasma membrane bounded cell projection cytoplasm; GO:0042995 cell projection; GO:0043226 organelle; GO:0043228 non-membrane-bounded organelle; GO:0043229 intracellular organelle; GO:0043232 intracellular non-membrane-bounded organelle; GO:0097014 ciliary…		PF15780; PF14874; PF17213	PF15780 Abnormal spindle-like microcephaly-assoc'd, ASPM-SPD-2-Hydin; PF14874 Flagellar-associated PapD-like; PF17213 Hydin Adenylate kinase-like domain
P17897	Lysozyme C-1 OS=Mus musculus OX=10090 GN=Lyz1 PE=1 SV=1	Lyz1	0.230618	0.00080108	Down	18.92	3	3	3	4850.37	6232.37	5650.91	21238.1	31361.3	19960.5	15218.9	23872.6	12985.6	0.255695	0.328549	0.297896	1.1196	1.65326	1.05225	0.802287	1.25848	0.684556	extracellular	K13915	LYZ; lysozyme C [EC:3.2.1.17]	mmu04970 Salivary secretion	GO:0006950 response to stress; GO:0006952 defense response; GO:0008152 metabolic process; GO:0009056 catabolic process; GO:0009605 response to external stimulus; GO:0009607 response to biotic stimulus; GO:0009617 response to bacterium; GO:0009987 cellular process; GO:0016998 cell wall macromolecule catabolic process; GO:0042742 defense response to bacterium; GO:0043170 macromolecule metabolic pro…	GO:0000137 Golgi cis cisterna; GO:0005576 extracellular region; GO:0005615 extracellular space; GO:0005622 intracellular anatomical structure; GO:0005737 cytoplasm; GO:0005783 endoplasmic reticulum; GO:0005788 endoplasmic reticulum lumen; GO:0005791 rough endoplasmic reticulum; GO:0005794 Golgi apparatus; GO:0005795 Golgi stack; GO:0005798 Golgi-associated vesicle; GO:0005902 microvillus; GO:0012…	GO:0003796 lysozyme activity; GO:0003824 catalytic activity; GO:0004553 hydrolase activity, hydrolyzing O-glycosyl compounds; GO:0005488 binding; GO:0005515 protein binding; GO:0016787 hydrolase activity; GO:0016798 hydrolase activity, acting on glycosyl bonds; GO:0042802 identical protein binding; GO:0061783 peptidoglycan muralytic activity;	PF00062	PF00062 C-type lysozyme/alpha-lactalbumin family
Q8CGE8	Interferon-activable protein 205-A OS=Mus musculus OX=10090 GN=Ifi205a PE=2 SV=1	Ifi205a	0.231202	0.00633323	Down	21.29	8	4	4	484.763	1222.29	906.082	3715.67	4451.73	3135.01	3354.01	3798.83	1548.49	0.154824	0.390376	0.289385	1.18671	1.4218	1.00126	1.07121	1.21327	0.494557	nucleus				GO:0000122 negative regulation of transcription by RNA polymerase II; GO:0001558 regulation of cell growth; GO:0001775 cell activation; GO:0001816 cytokine production; GO:0001817 regulation of cytokine production; GO:0001819 positive regulation of cytokine production; GO:0002218 activation of innate immune response; GO:0002230 positive regulation of defense response to virus by host; GO:0002252 i…	GO:0000323 lytic vacuole; GO:0005576 extracellular region; GO:0005622 intracellular anatomical structure; GO:0005634 nucleus; GO:0005654 nucleoplasm; GO:0005730 nucleolus; GO:0005737 cytoplasm; GO:0005739 mitochondrion; GO:0005764 lysosome; GO:0005766 primary lysosome; GO:0005773 vacuole; GO:0005775 vacuolar lumen; GO:0005829 cytosol; GO:0012505 endomembrane system; GO:0016234 inclusion body; GO:…	GO:0000976 transcription cis-regulatory region binding; GO:0000977 RNA polymerase II transcription regulatory region sequence-specific DNA binding; GO:0000978 RNA polymerase II cis-regulatory region sequence-specific DNA binding; GO:0000981 DNA-binding transcription factor activity, RNA polymerase II-specific; GO:0000987 cis-regulatory region sequence-specific DNA binding; GO:0001067 transcriptio…	PF02758	PF02758 PAAD/DAPIN/Pyrin domain							R-MMU-168249 Innate Immune System;R-MMU-168256 Immune System;R-MMU-6798695 Neutrophil degranulation	https://reactome.org/PathwayBrowser/#/R-MMU-168249;https://reactome.org/PathwayBrowser/#/R-MMU-168256;https://reactome.org/PathwayBrowser/#/R-MMU-6798695
P08226	Apolipoprotein E OS=Mus musculus OX=10090 GN=Apoe PE=1 SV=2	Apoe	0.232244	0.00120959	Down	42.12	16	16	16	20403.1	26330.3	22339.9	122796	103110	71510.7	157284	75496	61625.4	0.216767	0.279739	0.237344	1.30461	1.09546	0.759745	1.67102	0.802085	0.654721	extracellular	K04524	APOE; apolipoprotein E	mmu04979 Cholesterol metabolism; mmu05010 Alzheimer disease	GO:0000302 response to reactive oxygen species; GO:0001101 response to acid chemical; GO:0001523 retinoid metabolic process; GO:0001558 regulation of cell growth; GO:0001568 blood vessel development; GO:0001932 regulation of protein phosphorylation; GO:0001933 negative regulation of protein phosphorylation; GO:0001936 regulation of endothelial cell proliferation; GO:0001937 negative regulation of…	GO:0000323 lytic vacuole; GO:0005576 extracellular region; GO:0005615 extracellular space; GO:0005622 intracellular anatomical structure; GO:0005634 nucleus; GO:0005635 nuclear envelope; GO:0005737 cytoplasm; GO:0005764 lysosome; GO:0005768 endosome; GO:0005769 early endosome; GO:0005770 late endosome; GO:0005773 vacuole; GO:0005783 endoplasmic reticulum; GO:0005788 endoplasmic reticulum lumen; G…	GO:0001540 amyloid-beta binding; GO:0005102 signaling receptor binding; GO:0005198 structural molecule activity; GO:0005215 transporter activity; GO:0005319 lipid transporter activity; GO:0005488 binding; GO:0005496 steroid binding; GO:0005515 protein binding; GO:0005539 glycosaminoglycan binding; GO:0005543 phospholipid binding; GO:0008047 enzyme activator activity; GO:0008092 cytoskeletal prote…	PF01442	PF01442 Apolipoprotein A1/A4/E domain				WP3592 ApoE and miR-146 in inflammation and atherosclerosis;WP1 Statin pathway;WP2075 Alzheimer's disease	http://www.wikipathways.org/instance/WP3592_r94329;http://www.wikipathways.org/instance/WP1_r117947;http://www.wikipathways.org/instance/WP2075_r116517		R-MMU-1430728 Metabolism;R-MMU-174824 Plasma lipoprotein assembly, remodeling, and clearance;R-MMU-196854 Metabolism of vitamins and cofactors;R-MMU-2173782 Binding and Uptake of Ligands by Scavenger Receptors;R-MMU-2187338 Visual phototransduction;R-MMU-3000480 Scavenging by Class A Receptors;R-MMU-381426 Regulation of Insulin-like Growth Factor (IGF) transport and uptake by Insulin-like Growth …	https://reactome.org/PathwayBrowser/#/R-MMU-1430728;https://reactome.org/PathwayBrowser/#/R-MMU-174824;https://reactome.org/PathwayBrowser/#/R-MMU-196854;https://reactome.org/PathwayBrowser/#/R-MMU-2173782;https://reactome.org/PathwayBrowser/#/R-MMU-2187338;https://reactome.org/PathwayBrowser/#/R-MMU-3000480;https://reactome.org/PathwayBrowser/#/R-MMU-381426;https://reactome.org/PathwayBrowser/#/…	HALLMARK ADIPOGENESIS;HALLMARK XENOBIOTIC METABOLISM	http://www.gsea-msigdb.org/gsea/msigdb/mouse/geneset/HALLMARK_ADIPOGENESIS;http://www.gsea-msigdb.org/gsea/msigdb/mouse/geneset/HALLMARK_XENOBIOTIC_METABOLISM
P35456	Urokinase plasminogen activator surface receptor OS=Mus musculus OX=10090 GN=Plaur PE=1 SV=1	Plaur	0.238673	0.0367811	Down	2.75	1	1	1	1469.73		1937.09	10272.3	7238.85	3899.83	9054.74	6958.9	2516.46	0.193148		0.254568	1.34996	0.951312	0.512506	1.18995	0.914521	0.330707	extracellular	K03985	PLAUR; plasminogen activator, urokinase receptor	mmu04610 Complement and coagulation cascades; mmu05205 Proteoglycans in cancer	GO:0000003 reproduction; GO:0001655 urogenital system development; GO:0001775 cell activation; GO:0001932 regulation of protein phosphorylation; GO:0001934 positive regulation of protein phosphorylation; GO:0002252 immune effector process; GO:0002263 cell activation involved in immune response; GO:0002274 myeloid leukocyte activation; GO:0002275 myeloid cell activation involved in immune response…	GO:0005622 intracellular anatomical structure; GO:0005737 cytoplasm; GO:0005783 endoplasmic reticulum; GO:0005788 endoplasmic reticulum lumen; GO:0005789 endoplasmic reticulum membrane; GO:0005886 plasma membrane; GO:0005887 integral component of plasma membrane; GO:0009986 cell surface; GO:0012505 endomembrane system; GO:0012506 vesicle membrane; GO:0016020 membrane; GO:0016021 integral componen…	GO:0005102 signaling receptor binding; GO:0005488 binding; GO:0005515 protein binding; GO:0019899 enzyme binding; GO:0019904 protein domain specific binding; GO:0030377 urokinase plasminogen activator receptor activity; GO:0035375 zymogen binding; GO:0038023 signaling receptor activity; GO:0060089 molecular transducer activity;	PF00021	PF00021 u-PAR/Ly-6 domain				WP2573 Primary focal segmental glomerulosclerosis (FSGS)	http://www.wikipathways.org/instance/WP2573_r117937		R-MMU-109582 Hemostasis;R-MMU-162791 Attachment of GPI anchor to uPAR;R-MMU-163125 Post-translational modification: synthesis of GPI-anchored proteins;R-MMU-168249 Innate Immune System;R-MMU-168256 Immune System;R-MMU-392499 Metabolism of proteins;R-MMU-597592 Post-translational protein modification;R-MMU-6798695 Neutrophil degranulation;R-MMU-75205 Dissolution of Fibrin Clot	https://reactome.org/PathwayBrowser/#/R-MMU-109582;https://reactome.org/PathwayBrowser/#/R-MMU-162791;https://reactome.org/PathwayBrowser/#/R-MMU-163125;https://reactome.org/PathwayBrowser/#/R-MMU-168249;https://reactome.org/PathwayBrowser/#/R-MMU-168256;https://reactome.org/PathwayBrowser/#/R-MMU-392499;https://reactome.org/PathwayBrowser/#/R-MMU-597592;https://reactome.org/PathwayBrowser/#/R-MM…	HALLMARK TNFA SIGNALING VIA NFKB;HALLMARK HYPOXIA;HALLMARK CHOLESTEROL HOMEOSTASIS;HALLMARK APICAL SURFACE;HALLMARK COMPLEMENT;HALLMARK EPITHELIAL MESENCHYMAL TRANSITION;HALLMARK INFLAMMATORY RESPONSE;HALLMARK KRAS SIGNALING UP	http://www.gsea-msigdb.org/gsea/msigdb/mouse/geneset/HALLMARK_TNFA_SIGNALING_VIA_NFKB;http://www.gsea-msigdb.org/gsea/msigdb/mouse/geneset/HALLMARK_HYPOXIA;http://www.gsea-msigdb.org/gsea/msigdb/mouse/geneset/HALLMARK_CHOLESTEROL_HOMEOSTASIS;http://www.gsea-msigdb.org/gsea/msigdb/mouse/geneset/HALLMARK_APICAL_SURFACE;http://www.gsea-msigdb.org/gsea/msigdb/mouse/geneset/HALLMARK_COMPLEMENT;http://…
O88273	Gremlin-2 OS=Mus musculus OX=10090 GN=Grem2 PE=1 SV=1	Grem2	0.240341	0.00774718	Down	36.31	6	6	6	1696.1	1556.77	2584.72	4843.51	10446.9	8998.4	10139.9	11416.1	8863.89	0.253877	0.233022	0.386888	0.72499	1.56372	1.3469	1.51777	1.70879	1.32677	extracellular	K23318	GREM; gremlin	mmu04350 TGF-beta signaling pathway	GO:0003002 regionalization; GO:0006355 regulation of transcription, DNA-templated; GO:0006357 regulation of transcription by RNA polymerase II; GO:0007154 cell communication; GO:0007165 signal transduction; GO:0007166 cell surface receptor signaling pathway; GO:0007167 enzyme linked receptor protein signaling pathway; GO:0007178 transmembrane receptor protein serine/threonine kinase signaling pat…	GO:0005576 extracellular region; GO:0005615 extracellular space;	GO:0005488 binding; GO:0005515 protein binding; GO:0005539 glycosaminoglycan binding; GO:0008201 heparin binding; GO:0019955 cytokine binding; GO:0036122 BMP binding; GO:0042802 identical protein binding; GO:0042803 protein homodimerization activity; GO:0043167 ion binding; GO:0043168 anion binding; GO:0046983 protein dimerization activity; GO:0097367 carbohydrate derivative binding; GO:1901681 s…	PF03045	PF03045 DAN domain							R-MMU-162582 Signal Transduction;R-MMU-201451 Signaling by BMP;R-MMU-9006936 Signaling by TGFB family members	https://reactome.org/PathwayBrowser/#/R-MMU-162582;https://reactome.org/PathwayBrowser/#/R-MMU-201451;https://reactome.org/PathwayBrowser/#/R-MMU-9006936
P19221	Prothrombin OS=Mus musculus OX=10090 GN=F2 PE=1 SV=1	F2	0.242642	0.0005285	Down	27.02	16	16	16	8324.49	11919.3	9628.78	48935.3	37655.3	36523	55713.9	29248.4	20317.8	0.220373	0.315538	0.254902	1.29546	0.996844	0.966869	1.47491	0.774289	0.537871	extracellular	K01313	F2; coagulation factor II (thrombin) [EC:3.4.21.5]	mmu05171 Coronavirus disease - COVID-19; mmu04080 Neuroactive ligand-receptor interaction; mmu04610 Complement and coagulation cascades; mmu04810 Regulation of actin cytoskeleton; mmu04072 Phospholipase D signaling pathway; mmu04611 Platelet activation; mmu05200 Pathways in cancer	GO:0001101 response to acid chemical; GO:0001558 regulation of cell growth; GO:0001775 cell activation; GO:0001817 regulation of cytokine production; GO:0001818 negative regulation of cytokine production; GO:0001906 cell killing; GO:0001909 leukocyte mediated cytotoxicity; GO:0001932 regulation of protein phosphorylation; GO:0001934 positive regulation of protein phosphorylation; GO:0002252 immun…	GO:0005576 extracellular region; GO:0005615 extracellular space; GO:0005622 intracellular anatomical structure; GO:0005737 cytoplasm; GO:0005783 endoplasmic reticulum; GO:0005788 endoplasmic reticulum lumen; GO:0005794 Golgi apparatus; GO:0005796 Golgi lumen; GO:0005886 plasma membrane; GO:0012505 endomembrane system; GO:0016020 membrane; GO:0031012 extracellular matrix; GO:0031974 membrane-enclo…	GO:0001530 lipopolysaccharide binding; GO:0003824 catalytic activity; GO:0004175 endopeptidase activity; GO:0004252 serine-type endopeptidase activity; GO:0005102 signaling receptor binding; GO:0005488 binding; GO:0005515 protein binding; GO:0005539 glycosaminoglycan binding; GO:0008047 enzyme activator activity; GO:0008083 growth factor activity; GO:0008201 heparin binding; GO:0008233 peptidase …	PF00594; PF00051; PF09396; PF00089	PF00594 Vitamin K-dependent carboxylation/gamma-carboxyglutamic (GLA) domain; PF00051 Kringle domain; PF09396 Thrombin light chain; PF00089 Trypsin				WP523 Regulation of actin cytoskeleton;WP460 Blood clotting cascade	http://www.wikipathways.org/instance/WP523_r120790;http://www.wikipathways.org/instance/WP460_r117865		R-MMU-109582 Hemostasis;R-MMU-140837 Intrinsic Pathway of Fibrin Clot Formation;R-MMU-140875 Common Pathway of Fibrin Clot Formation;R-MMU-140877 Formation of Fibrin Clot (Clotting Cascade);R-MMU-159740 Gamma-carboxylation of protein precursors;R-MMU-159763 Transport of gamma-carboxylated protein precursors from the endoplasmic reticulum to the Golgi apparatus;R-MMU-159782 Removal of aminotermina…	https://reactome.org/PathwayBrowser/#/R-MMU-109582;https://reactome.org/PathwayBrowser/#/R-MMU-140837;https://reactome.org/PathwayBrowser/#/R-MMU-140875;https://reactome.org/PathwayBrowser/#/R-MMU-140877;https://reactome.org/PathwayBrowser/#/R-MMU-159740;https://reactome.org/PathwayBrowser/#/R-MMU-159763;https://reactome.org/PathwayBrowser/#/R-MMU-159782;https://reactome.org/PathwayBrowser/#/R-MM…	HALLMARK APOPTOSIS;HALLMARK COMPLEMENT;HALLMARK COAGULATION;HALLMARK ALLOGRAFT REJECTION	http://www.gsea-msigdb.org/gsea/msigdb/mouse/geneset/HALLMARK_APOPTOSIS;http://www.gsea-msigdb.org/gsea/msigdb/mouse/geneset/HALLMARK_COMPLEMENT;http://www.gsea-msigdb.org/gsea/msigdb/mouse/geneset/HALLMARK_COAGULATION;http://www.gsea-msigdb.org/gsea/msigdb/mouse/geneset/HALLMARK_ALLOGRAFT_REJECTION
Q61599	Rho GDP-dissociation inhibitor 2 OS=Mus musculus OX=10090 GN=Arhgdib PE=1 SV=3	Arhgdib	0.243342	0.00168827	Down	20	4	4	4	4221.67	4080.17	3193.28	13649.8	21145.1	12443.6	17038.1	13395.5	9429.26	0.306468	0.296196	0.231813	0.990894	1.53501	0.903331	1.23686	0.972434	0.684508	cytoplasm	K12462	ARHGDI; Rho GDP-dissociation inhibitor	mmu04962 Vasopressin-regulated water reabsorption; mmu04722 Neurotrophin signaling pathway	GO:0007162 negative regulation of cell adhesion; GO:0007275 multicellular organism development; GO:0009966 regulation of signal transduction; GO:0010646 regulation of cell communication; GO:0023051 regulation of signaling; GO:0030155 regulation of cell adhesion; GO:0030334 regulation of cell migration; GO:0030336 negative regulation of cell migration; GO:0032501 multicellular organismal process; …	GO:0005622 intracellular anatomical structure; GO:0005737 cytoplasm; GO:0005829 cytosol; GO:0005856 cytoskeleton; GO:0005886 plasma membrane; GO:0016020 membrane; GO:0031410 cytoplasmic vesicle; GO:0031982 vesicle; GO:0043226 organelle; GO:0043227 membrane-bounded organelle; GO:0043228 non-membrane-bounded organelle; GO:0043229 intracellular organelle; GO:0043232 intracellular non-membrane-bounde…	GO:0003824 catalytic activity; GO:0003924 GTPase activity; GO:0005092 GDP-dissociation inhibitor activity; GO:0005094 Rho GDP-dissociation inhibitor activity; GO:0005488 binding; GO:0005515 protein binding; GO:0016462 pyrophosphatase activity; GO:0016787 hydrolase activity; GO:0016817 hydrolase activity, acting on acid anhydrides; GO:0016818 hydrolase activity, acting on acid anhydrides, in phosp…	PF02115	PF02115 RHO protein GDP dissociation inhibitor	T	KOG3205	Rho GDP-dissociation inhibitor	WP298 G13 signaling pathway;WP571 FAS pathway and stress induction of HSP regulation	http://www.wikipathways.org/instance/WP298_r116836;http://www.wikipathways.org/instance/WP571_r117883		R-MMU-162582 Signal Transduction;R-MMU-194315 Signaling by Rho GTPases;R-MMU-8980692 RHOA GTPase cycle;R-MMU-9012999 RHO GTPase cycle;R-MMU-9013148 CDC42 GTPase cycle;R-MMU-9013149 RAC1 GTPase cycle;R-MMU-9013407 RHOH GTPase cycle;R-MMU-9013408 RHOG GTPase cycle;R-MMU-9013423 RAC3 GTPase cycle;R-MMU-9716542 Signaling by Rho GTPases, Miro GTPases and RHOBTB3	https://reactome.org/PathwayBrowser/#/R-MMU-162582;https://reactome.org/PathwayBrowser/#/R-MMU-194315;https://reactome.org/PathwayBrowser/#/R-MMU-8980692;https://reactome.org/PathwayBrowser/#/R-MMU-9012999;https://reactome.org/PathwayBrowser/#/R-MMU-9013148;https://reactome.org/PathwayBrowser/#/R-MMU-9013149;https://reactome.org/PathwayBrowser/#/R-MMU-9013407;https://reactome.org/PathwayBrowser/#…
Q61838	Pregnancy zone protein OS=Mus musculus OX=10090 GN=Pzp PE=1 SV=3	Pzp	0.243378	5.21683e-05	Down	26.49	40	40	39	56243.7	69864.7	63760	277847	263807	238484	290596	201993	126231	0.234099	0.290792	0.265383	1.15646	1.09802	0.992622	1.20952	0.840739	0.525401	extracellular	K23589			GO:0000003 reproduction; GO:0001868 regulation of complement activation, lectin pathway; GO:0001869 negative regulation of complement activation, lectin pathway; GO:0002673 regulation of acute inflammatory response; GO:0002682 regulation of immune system process; GO:0002683 negative regulation of immune system process; GO:0002697 regulation of immune effector process; GO:0002698 negative regulati…	GO:0005576 extracellular region; GO:0005615 extracellular space;	GO:0002020 protease binding; GO:0004857 enzyme inhibitor activity; GO:0004866 endopeptidase inhibitor activity; GO:0004867 serine-type endopeptidase inhibitor activity; GO:0005102 signaling receptor binding; GO:0005488 binding; GO:0005515 protein binding; GO:0019838 growth factor binding; GO:0019899 enzyme binding; GO:0019955 cytokine binding; GO:0019956 chemokine binding; GO:0019958 C-X-C chemok…	PF01835; PF17791; PF17789; PF07703; PF07677	PF01835 MG2 domain; PF17791 Macroglobulin domain MG3; PF17789 Macroglobulin domain MG4; PF07703 Alpha-2-macroglobulin bait region domain; PF07677 A-macroglobulin receptor binding domain	O	KOG1366	Alpha-macroglobulin
Q64697	Protein tyrosine phosphatase receptor type C-associated protein OS=Mus musculus OX=10090 GN=Ptprcap PE=1 SV=1	Ptprcap	0.243558	0.0120034	Down	11.17	2	2	2		2119.12	1460.68	5124.89	8509.77	8412.22	3880.24		4639.06		0.355427	0.244991	0.859568	1.42729	1.41093	0.65081		0.778082	extracellular				GO:0006950 response to stress; GO:0006952 defense response; GO:0050896 response to stimulus;	GO:0005886 plasma membrane; GO:0016020 membrane; GO:0071944 cell periphery;
Q6QLQ4	C-type lectin domain family 7 member A OS=Mus musculus OX=10090 GN=Clec7a PE=1 SV=3	Clec7a	0.243994	0.000206899	Down	9.84	2	2	2	1216.58	1103.63	1138.35	4818.01	5507.58	3849.19	6791.23	3015.12	2707.7	0.32987	0.299244	0.308659	1.30638	1.49336	1.04369	1.84141	0.817536	0.734181	plasma membrane	K10074	CLEC7A; C-type lectin domain family 7 member A	mmu04145 Phagosome; mmu04625 C-type lectin receptor signaling pathway; mmu05152 Tuberculosis; mmu04613 Neutrophil extracellular trap formation	GO:0001562 response to protozoan; GO:0001775 cell activation; GO:0002218 activation of innate immune response; GO:0002221 pattern recognition receptor signaling pathway; GO:0002238 response to molecule of fungal origin; GO:0002252 immune effector process; GO:0002253 activation of immune response; GO:0002263 cell activation involved in immune response; GO:0002366 leukocyte activation involved in i…	GO:0005622 intracellular anatomical structure; GO:0005634 nucleus; GO:0005654 nucleoplasm; GO:0005737 cytoplasm; GO:0005886 plasma membrane; GO:0016020 membrane; GO:0016021 integral component of membrane; GO:0031224 intrinsic component of membrane; GO:0031974 membrane-enclosed lumen; GO:0031981 nuclear lumen; GO:0043226 organelle; GO:0043227 membrane-bounded organelle; GO:0043229 intracellular or…	GO:0005102 signaling receptor binding; GO:0005488 binding; GO:0005515 protein binding; GO:0030246 carbohydrate binding; GO:0038023 signaling receptor activity; GO:0038187 pattern recognition receptor activity; GO:0042287 MHC protein binding; GO:0060089 molecular transducer activity;	PF00059	PF00059 Lectin C-type domain	TV	KOG4297	C-type lectin				R-MMU-168249 Innate Immune System;R-MMU-168256 Immune System;R-MMU-5607764 CLEC7A (Dectin-1) signaling;R-MMU-5621481 C-type lectin receptors (CLRs)	https://reactome.org/PathwayBrowser/#/R-MMU-168249;https://reactome.org/PathwayBrowser/#/R-MMU-168256;https://reactome.org/PathwayBrowser/#/R-MMU-5607764;https://reactome.org/PathwayBrowser/#/R-MMU-5621481
Q9CQW9	Interferon-induced transmembrane protein 3 OS=Mus musculus OX=10090 GN=Ifitm3 PE=1 SV=1	Ifitm3	0.246843	6.43911e-05	Down	32.12	3	3	3	29207.8	30987.1	24792.8	107129	124873	112297	123813	92910.8	74327.2	0.259812	0.275639	0.220539	0.952944	1.11078	0.998915	1.10135	0.826469	0.661162	plasma membrane	K06566			GO:0002252 immune effector process; GO:0002376 immune system process; GO:0002682 regulation of immune system process; GO:0006810 transport; GO:0006897 endocytosis; GO:0006898 receptor-mediated endocytosis; GO:0006950 response to stress; GO:0006952 defense response; GO:0006955 immune response; GO:0007154 cell communication; GO:0007165 signal transduction; GO:0007166 cell surface receptor signaling…	GO:0000323 lytic vacuole; GO:0005622 intracellular anatomical structure; GO:0005634 nucleus; GO:0005737 cytoplasm; GO:0005764 lysosome; GO:0005765 lysosomal membrane; GO:0005768 endosome; GO:0005770 late endosome; GO:0005773 vacuole; GO:0005774 vacuolar membrane; GO:0005783 endoplasmic reticulum; GO:0005886 plasma membrane; GO:0009986 cell surface; GO:0010008 endosome membrane; GO:0012505 endomem…										R-MMU-1280218 Adaptive Immune System;R-MMU-168256 Immune System;R-MMU-198933 Immunoregulatory interactions between a Lymphoid and a non-Lymphoid cell	https://reactome.org/PathwayBrowser/#/R-MMU-1280218;https://reactome.org/PathwayBrowser/#/R-MMU-168256;https://reactome.org/PathwayBrowser/#/R-MMU-198933	HALLMARK APOPTOSIS;HALLMARK INTERFERON ALPHA RESPONSE;HALLMARK INTERFERON GAMMA RESPONSE;HALLMARK IL2 STAT5 SIGNALING	http://www.gsea-msigdb.org/gsea/msigdb/mouse/geneset/HALLMARK_APOPTOSIS;http://www.gsea-msigdb.org/gsea/msigdb/mouse/geneset/HALLMARK_INTERFERON_ALPHA_RESPONSE;http://www.gsea-msigdb.org/gsea/msigdb/mouse/geneset/HALLMARK_INTERFERON_GAMMA_RESPONSE;http://www.gsea-msigdb.org/gsea/msigdb/mouse/geneset/HALLMARK_IL2_STAT5_SIGNALING
P51910	Apolipoprotein D OS=Mus musculus OX=10090 GN=Apod PE=1 SV=1	Apod	0.247002	0.00547362	Down	33.33	5	5	5	1280.54	2216.14	3096.11	8142.75	10178.7	8369.79	14812	6942.54	5284.38	0.141235	0.244426	0.341481	0.898094	1.12265	0.923135	1.63367	0.765718	0.582834	extracellular	K03098			GO:0000302 response to reactive oxygen species; GO:0001817 regulation of cytokine production; GO:0001818 negative regulation of cytokine production; GO:0001952 regulation of cell-matrix adhesion; GO:0001953 negative regulation of cell-matrix adhesion; GO:0002682 regulation of immune system process; GO:0002683 negative regulation of immune system process; GO:0002685 regulation of leukocyte migrati…	GO:0005576 extracellular region; GO:0005615 extracellular space; GO:0005622 intracellular anatomical structure; GO:0005737 cytoplasm; GO:0005783 endoplasmic reticulum; GO:0005829 cytosol; GO:0005840 ribosome; GO:0012505 endomembrane system; GO:0022626 cytosolic ribosome; GO:0030425 dendrite; GO:0032991 protein-containing complex; GO:0036477 somatodendritic compartment; GO:0042995 cell projection;…	GO:0005488 binding; GO:0005496 steroid binding; GO:0008289 lipid binding; GO:0015485 cholesterol binding; GO:0032934 sterol binding; GO:0036094 small molecule binding; GO:0043178 alcohol binding; GO:0097159 organic cyclic compound binding;	PF08212	PF08212 Lipocalin-like domain	M	KOG4824	Apolipoprotein D/Lipocalin				R-MMU-382551 Transport of small molecules;R-MMU-425397 Transport of vitamins, nucleosides, and related molecules;R-MMU-425407 SLC-mediated transmembrane transport;R-MMU-804914 Transport of fatty acids	https://reactome.org/PathwayBrowser/#/R-MMU-382551;https://reactome.org/PathwayBrowser/#/R-MMU-425397;https://reactome.org/PathwayBrowser/#/R-MMU-425407;https://reactome.org/PathwayBrowser/#/R-MMU-804914	HALLMARK MYOGENESIS;HALLMARK KRAS SIGNALING UP	http://www.gsea-msigdb.org/gsea/msigdb/mouse/geneset/HALLMARK_MYOGENESIS;http://www.gsea-msigdb.org/gsea/msigdb/mouse/geneset/HALLMARK_KRAS_SIGNALING_UP
P20918	Plasminogen OS=Mus musculus OX=10090 GN=Plg PE=1 SV=3	Plg	0.247421	0.000146018	Down	35.84	28	28	28	8628.04	10610.6	9250.99	44542.4	34879.3	35724.8	53194.3	30616.4	22453.3	0.217457	0.267425	0.233158	1.12263	0.879083	0.900393	1.34069	0.771643	0.565903	extracellular	K01315	PLG; plasminogen [EC:3.4.21.7]	mmu05150 Staphylococcus aureus infection; mmu04080 Neuroactive ligand-receptor interaction; mmu04610 Complement and coagulation cascades; mmu05164 Influenza A	GO:0000003 reproduction; GO:0001568 blood vessel development; GO:0001701 in utero embryonic development; GO:0001890 placenta development; GO:0001892 embryonic placenta development; GO:0001944 vasculature development; GO:0002376 immune system process; GO:0002576 platelet degranulation; GO:0003006 developmental process involved in reproduction; GO:0003008 system process; GO:0003013 circulatory syst…	GO:0005576 extracellular region; GO:0005615 extracellular space; GO:0005622 intracellular anatomical structure; GO:0005737 cytoplasm; GO:0005886 plasma membrane; GO:0009897 external side of plasma membrane; GO:0009986 cell surface; GO:0012505 endomembrane system; GO:0016020 membrane; GO:0019897 extrinsic component of plasma membrane; GO:0019898 extrinsic component of membrane; GO:0030141 secretor…	GO:0001968 fibronectin binding; GO:0003823 antigen binding; GO:0003824 catalytic activity; GO:0004175 endopeptidase activity; GO:0004252 serine-type endopeptidase activity; GO:0004857 enzyme inhibitor activity; GO:0004866 endopeptidase inhibitor activity; GO:0005102 signaling receptor binding; GO:0005488 binding; GO:0005515 protein binding; GO:0005539 glycosaminoglycan binding; GO:0008201 heparin…	PF00024; PF00051; PF00089	PF00024 PAN domain; PF00051 Kringle domain; PF00089 Trypsin				WP2152 BDNF pathway;WP5128 Fibrin complement receptor 3 signaling pathway;WP460 Blood clotting cascade	http://www.wikipathways.org/instance/WP2152_r120589;http://www.wikipathways.org/instance/WP5128_r120386;http://www.wikipathways.org/instance/WP460_r117865		R-MMU-109582 Hemostasis;R-MMU-114608 Platelet degranulation ;R-MMU-1474228 Degradation of the extracellular matrix;R-MMU-1474244 Extracellular matrix organization;R-MMU-1592389 Activation of Matrix Metalloproteinases;R-MMU-162582 Signal Transduction;R-MMU-174824 Plasma lipoprotein assembly, remodeling, and clearance;R-MMU-186797 Signaling by PDGF;R-MMU-382551 Transport of small molecules;R-MMU-75…	https://reactome.org/PathwayBrowser/#/R-MMU-109582;https://reactome.org/PathwayBrowser/#/R-MMU-114608;https://reactome.org/PathwayBrowser/#/R-MMU-1474228;https://reactome.org/PathwayBrowser/#/R-MMU-1474244;https://reactome.org/PathwayBrowser/#/R-MMU-1592389;https://reactome.org/PathwayBrowser/#/R-MMU-162582;https://reactome.org/PathwayBrowser/#/R-MMU-174824;https://reactome.org/PathwayBrowser/#/R…	HALLMARK HEDGEHOG SIGNALING;HALLMARK COMPLEMENT;HALLMARK XENOBIOTIC METABOLISM;HALLMARK COAGULATION	http://www.gsea-msigdb.org/gsea/msigdb/mouse/geneset/HALLMARK_HEDGEHOG_SIGNALING;http://www.gsea-msigdb.org/gsea/msigdb/mouse/geneset/HALLMARK_COMPLEMENT;http://www.gsea-msigdb.org/gsea/msigdb/mouse/geneset/HALLMARK_XENOBIOTIC_METABOLISM;http://www.gsea-msigdb.org/gsea/msigdb/mouse/geneset/HALLMARK_COAGULATION
Q8K1B8	Fermitin family homolog 3 OS=Mus musculus OX=10090 GN=Fermt3 PE=1 SV=1	Fermt3	0.247472	0.00133246	Down	28.12	18	18	18	5790.07	6931.79	7543.59	23453.3	36174.2	22262.3	31289.2	22064.6	16465	0.225148	0.269544	0.293334	0.911987	1.40664	0.865674	1.21669	0.857987	0.640245	nucleus	K17084	FERMT3; kindlin 3	mmu04611 Platelet activation	GO:0000902 cell morphogenesis; GO:0000904 cell morphogenesis involved in differentiation; GO:0001775 cell activation; GO:0002576 platelet degranulation; GO:0006810 transport; GO:0006887 exocytosis; GO:0006950 response to stress; GO:0007154 cell communication; GO:0007155 cell adhesion; GO:0007159 leukocyte cell-cell adhesion; GO:0007165 signal transduction; GO:0007166 cell surface receptor signali…	GO:0002102 podosome; GO:0005576 extracellular region; GO:0005622 intracellular anatomical structure; GO:0005737 cytoplasm; GO:0005856 cytoskeleton; GO:0012505 endomembrane system; GO:0015629 actin cytoskeleton; GO:0030141 secretory granule; GO:0031091 platelet alpha granule; GO:0031093 platelet alpha granule lumen; GO:0031410 cytoplasmic vesicle; GO:0031974 membrane-enclosed lumen; GO:0031982 ves…	GO:0005102 signaling receptor binding; GO:0005178 integrin binding; GO:0005488 binding; GO:0005515 protein binding; GO:0044877 protein-containing complex binding; GO:0050839 cell adhesion molecule binding;	PF18124; PF00373; PF00169	PF18124 Kindlin-2 N-terminal domain; PF00373 FERM central domain; PF00169 PH domain	D	KOG3727	Mitogen inducible gene product (contains ERM and PH domains)				R-MMU-109582 Hemostasis;R-MMU-114608 Platelet degranulation ;R-MMU-76002 Platelet activation, signaling and aggregation;R-MMU-76005 Response to elevated platelet cytosolic Ca2+	https://reactome.org/PathwayBrowser/#/R-MMU-109582;https://reactome.org/PathwayBrowser/#/R-MMU-114608;https://reactome.org/PathwayBrowser/#/R-MMU-76002;https://reactome.org/PathwayBrowser/#/R-MMU-76005
Q64277	ADP-ribosyl cyclase/cyclic ADP-ribose hydrolase 2 OS=Mus musculus OX=10090 GN=Bst1 PE=1 SV=1	Bst1	0.252044	0.00103482	Down	12.86	3	3	3	1221.9	698.577	934.178	3897.75	3883.64	3544.61	4246.02	2239.81	1343.09	0.3363	0.192267	0.257111	1.07277	1.06888	0.975573	1.16862	0.616457	0.369655	extracellular	K18152	BST1; ADP-ribosyl cyclase 2 [EC:3.2.2.6 2.4.99.20]	mmu00760 Nicotinate and nicotinamide metabolism; mmu01100 Metabolic pathways; mmu04970 Salivary secretion; mmu04972 Pancreatic secretion	GO:0001775 cell activation; GO:0001932 regulation of protein phosphorylation; GO:0001952 regulation of cell-matrix adhesion; GO:0002252 immune effector process; GO:0002263 cell activation involved in immune response; GO:0002274 myeloid leukocyte activation; GO:0002275 myeloid cell activation involved in immune response; GO:0002283 neutrophil activation involved in immune response; GO:0002366 leuk…	GO:0001931 uropod; GO:0005576 extracellular region; GO:0005622 intracellular anatomical structure; GO:0005737 cytoplasm; GO:0005886 plasma membrane; GO:0012505 endomembrane system; GO:0012506 vesicle membrane; GO:0016020 membrane; GO:0019898 extrinsic component of membrane; GO:0030141 secretory granule; GO:0030659 cytoplasmic vesicle membrane; GO:0030667 secretory granule membrane; GO:0031090 org…	GO:0003824 catalytic activity; GO:0003953 NAD+ nucleosidase activity; GO:0009975 cyclase activity; GO:0016787 hydrolase activity; GO:0016798 hydrolase activity, acting on glycosyl bonds; GO:0016799 hydrolase activity, hydrolyzing N-glycosyl compounds; GO:0016829 lyase activity; GO:0016849 phosphorus-oxygen lyase activity; GO:0061811 ADP-ribosyl cyclase activity; GO:0061812 cyclic ADP-ribose hydro…	PF02267	PF02267 ADP-ribosyl cyclase							R-MMU-1430728 Metabolism;R-MMU-163125 Post-translational modification: synthesis of GPI-anchored proteins;R-MMU-168249 Innate Immune System;R-MMU-168256 Immune System;R-MMU-196807 Nicotinate metabolism;R-MMU-196849 Metabolism of water-soluble vitamins and cofactors;R-MMU-196854 Metabolism of vitamins and cofactors;R-MMU-392499 Metabolism of proteins;R-MMU-597592 Post-translational protein modific…	https://reactome.org/PathwayBrowser/#/R-MMU-1430728;https://reactome.org/PathwayBrowser/#/R-MMU-163125;https://reactome.org/PathwayBrowser/#/R-MMU-168249;https://reactome.org/PathwayBrowser/#/R-MMU-168256;https://reactome.org/PathwayBrowser/#/R-MMU-196807;https://reactome.org/PathwayBrowser/#/R-MMU-196849;https://reactome.org/PathwayBrowser/#/R-MMU-196854;https://reactome.org/PathwayBrowser/#/R-M…
D3Z6Q9	Bridging integrator 2 OS=Mus musculus OX=10090 GN=Bin2 PE=1 SV=1	Bin2	0.252475	0.0012972	Down	16.77	9	7	7	2874.85	4199.16	3280.99	12368.7	17320.2	11325.1	10618.1	6293.67	6574.26	0.262928	0.384046	0.300072	1.13122	1.58407	1.03577	0.971109	0.575606	0.601268	nucleus	K20119			GO:0001775 cell activation; GO:0002252 immune effector process; GO:0002263 cell activation involved in immune response; GO:0002274 myeloid leukocyte activation; GO:0002275 myeloid cell activation involved in immune response; GO:0002283 neutrophil activation involved in immune response; GO:0002366 leukocyte activation involved in immune response; GO:0002376 immune system process; GO:0002443 leukoc…	GO:0002102 podosome; GO:0005576 extracellular region; GO:0005622 intracellular anatomical structure; GO:0005737 cytoplasm; GO:0005856 cytoskeleton; GO:0012505 endomembrane system; GO:0015629 actin cytoskeleton; GO:0030141 secretory granule; GO:0031410 cytoplasmic vesicle; GO:0031974 membrane-enclosed lumen; GO:0031982 vesicle; GO:0031983 vesicle lumen; GO:0032991 protein-containing complex; GO:00…	GO:0005488 binding; GO:0005543 phospholipid binding; GO:0008289 lipid binding; GO:0043167 ion binding; GO:0043168 anion binding;	PF03114	PF03114 BAR domain	U	KOG3771	Amphiphysin				R-MMU-168249 Innate Immune System;R-MMU-168256 Immune System;R-MMU-6798695 Neutrophil degranulation	https://reactome.org/PathwayBrowser/#/R-MMU-168249;https://reactome.org/PathwayBrowser/#/R-MMU-168256;https://reactome.org/PathwayBrowser/#/R-MMU-6798695
O70145	Neutrophil cytosol factor 2 OS=Mus musculus OX=10090 GN=Ncf2 PE=1 SV=1	Ncf2	0.257007	0.000924215	Down	24.19	14	14	14	4650.61	5350.81	6763.9	20020.7	26616	18596.3	23274.2	16256	10464.4	0.248898	0.286372	0.362	1.0715	1.42447	0.995262	1.24562	0.870011	0.560048	cytoplasm	K08010	NCF2; neutrophil cytosolic factor 2	mmu05140 Leishmaniasis; mmu05020 Prion disease; mmu05418 Fluid shear stress and atherosclerosis; mmu05417 Lipid and atherosclerosis; mmu05208 Chemical carcinogenesis - reactive oxygen species; mmu04613 Neutrophil extracellular trap formation; mmu05415 Diabetic cardiomyopathy; mmu04380 Osteoclast differentiation; mmu04670 Leukocyte transendothelial migration; mmu04145 Phagosome	GO:0002237 response to molecule of bacterial origin; GO:0002376 immune system process; GO:0003008 system process; GO:0003013 circulatory system process; GO:0006091 generation of precursor metabolites and energy; GO:0006139 nucleobase-containing compound metabolic process; GO:0006725 cellular aromatic compound metabolic process; GO:0006739 NADP metabolic process; GO:0006742 NADP catabolic process;…	GO:0000323 lytic vacuole; GO:0001669 acrosomal vesicle; GO:0005622 intracellular anatomical structure; GO:0005634 nucleus; GO:0005730 nucleolus; GO:0005737 cytoplasm; GO:0005764 lysosome; GO:0005767 secondary lysosome; GO:0005773 vacuole; GO:0005829 cytosol; GO:0005886 plasma membrane; GO:0005887 integral component of plasma membrane; GO:0012505 endomembrane system; GO:0016020 membrane; GO:001602…	GO:0003824 catalytic activity; GO:0005488 binding; GO:0005515 protein binding; GO:0008022 protein C-terminus binding; GO:0009055 electron transfer activity; GO:0016491 oxidoreductase activity; GO:0019899 enzyme binding; GO:0031267 small GTPase binding; GO:0051020 GTPase binding;	PF00018; PF00564	PF00018 SH3 domain; PF00564 PB1 domain	T	KOG4225	Sorbin and SH3 domain-containing protein	WP4466 Oxidative stress and redox pathway;WP3626 Microglia pathogen phagocytosis pathway;WP3625 Tyrobp causal network in microglia	http://www.wikipathways.org/instance/WP4466_r116840;http://www.wikipathways.org/instance/WP3626_r116838;http://www.wikipathways.org/instance/WP3625_r116680		R-MMU-1222556 ROS and RNS production in phagocytes;R-MMU-1236973 Cross-presentation of particulate exogenous antigens (phagosomes);R-MMU-1236975 Antigen processing-Cross presentation;R-MMU-1280218 Adaptive Immune System;R-MMU-162582 Signal Transduction;R-MMU-168249 Innate Immune System;R-MMU-168256 Immune System;R-MMU-194138 Signaling by VEGF;R-MMU-194315 Signaling by Rho GTPases;R-MMU-195258 RHO…	https://reactome.org/PathwayBrowser/#/R-MMU-1222556;https://reactome.org/PathwayBrowser/#/R-MMU-1236973;https://reactome.org/PathwayBrowser/#/R-MMU-1236975;https://reactome.org/PathwayBrowser/#/R-MMU-1280218;https://reactome.org/PathwayBrowser/#/R-MMU-162582;https://reactome.org/PathwayBrowser/#/R-MMU-168249;https://reactome.org/PathwayBrowser/#/R-MMU-168256;https://reactome.org/PathwayBrowser/#/…
Q61129	Complement factor I OS=Mus musculus OX=10090 GN=Cfi PE=1 SV=3	Cfi	0.257031	0.000624399	Down	19.07	13	13	13	6271.7	9375.04	7701.25	34957.2	29125.5	26754.5	40848	24713.4	16511.4	0.221727	0.331441	0.272267	1.23586	1.02969	0.945867	1.44412	0.873707	0.583737	extracellular	K01333	CFI; complement factor I [EC:3.4.21.45]	mmu05150 Staphylococcus aureus infection; mmu04610 Complement and coagulation cascades	GO:0002673 regulation of acute inflammatory response; GO:0002682 regulation of immune system process; GO:0002697 regulation of immune effector process; GO:0002920 regulation of humoral immune response; GO:0006508 proteolysis; GO:0006807 nitrogen compound metabolic process; GO:0008152 metabolic process; GO:0009987 cellular process; GO:0010033 response to organic substance; GO:0010468 regulation of…	GO:0005576 extracellular region; GO:0005615 extracellular space; GO:0005622 intracellular anatomical structure; GO:0005634 nucleus; GO:0043226 organelle; GO:0043227 membrane-bounded organelle; GO:0043229 intracellular organelle; GO:0043231 intracellular membrane-bounded organelle;	GO:0003824 catalytic activity; GO:0004175 endopeptidase activity; GO:0004252 serine-type endopeptidase activity; GO:0008233 peptidase activity; GO:0008236 serine-type peptidase activity; GO:0016787 hydrolase activity; GO:0017171 serine hydrolase activity; GO:0140096 catalytic activity, acting on a protein;	PF07648; PF00530; PF00089	PF07648 Kazal-type serine protease inhibitor domain; PF00530 Scavenger receptor cysteine-rich domain; PF00089 Trypsin	E	KOG3627	Trypsin				R-MMU-166658 Complement cascade;R-MMU-168249 Innate Immune System;R-MMU-168256 Immune System;R-MMU-977606 Regulation of Complement cascade	https://reactome.org/PathwayBrowser/#/R-MMU-166658;https://reactome.org/PathwayBrowser/#/R-MMU-168249;https://reactome.org/PathwayBrowser/#/R-MMU-168256;https://reactome.org/PathwayBrowser/#/R-MMU-977606	HALLMARK COAGULATION	http://www.gsea-msigdb.org/gsea/msigdb/mouse/geneset/HALLMARK_COAGULATION
O09043	Napsin-A OS=Mus musculus OX=10090 GN=Napsa PE=1 SV=1	Napsa	0.25816	0.000176516	Down	2.15	1	1	1	3764.91	3707.56	4459.19	14454.7	17959.6	13803.8	17571.1	10861.7	8618.57	0.256292	0.252388	0.303554	0.983987	1.22258	0.939678	1.19613	0.739398	0.586699	extracellular	K08565	NAPSA; napsin-A [EC:3.4.23.-]	mmu04142 Lysosome	GO:0000003 reproduction; GO:0000045 autophagosome assembly; GO:0001894 tissue homeostasis; GO:0002376 immune system process; GO:0002478 antigen processing and presentation of exogenous peptide antigen; GO:0002495 antigen processing and presentation of peptide antigen via MHC class II; GO:0002504 antigen processing and presentation of peptide or polysaccharide antigen via MHC class II; GO:0003006 …	GO:0000323 lytic vacuole; GO:0005576 extracellular region; GO:0005615 extracellular space; GO:0005622 intracellular anatomical structure; GO:0005737 cytoplasm; GO:0005764 lysosome; GO:0005768 endosome; GO:0005770 late endosome; GO:0005771 multivesicular body; GO:0005773 vacuole; GO:0012505 endomembrane system; GO:0016020 membrane; GO:0030141 secretory granule; GO:0031410 cytoplasmic vesicle; GO:0…	GO:0003824 catalytic activity; GO:0004175 endopeptidase activity; GO:0004190 aspartic-type endopeptidase activity; GO:0005488 binding; GO:0005515 protein binding; GO:0008233 peptidase activity; GO:0016787 hydrolase activity; GO:0033218 amide binding; GO:0042277 peptide binding; GO:0042802 identical protein binding; GO:0042803 protein homodimerization activity; GO:0046983 protein dimerization acti…			O	KOG1339	Aspartyl protease				R-MMU-392499 Metabolism of proteins;R-MMU-5683826 Surfactant metabolism	https://reactome.org/PathwayBrowser/#/R-MMU-392499;https://reactome.org/PathwayBrowser/#/R-MMU-5683826
Q91XB0	Three-prime repair exonuclease 1 OS=Mus musculus OX=10090 GN=Trex1 PE=1 SV=2	Trex1	0.259742	0.000852441	Down	14.65	4	4	4	2961.19	2354.96	3122.08	8373.81	12247.5	11865.7	5794.36	9621.75	9114.78	0.362222	0.288066	0.381903	1.02431	1.49815	1.45145	0.708785	1.17696	1.11495	cytoplasm	K10790	TREX1; three prime repair exonuclease 1 [EC:3.1.11.2]	mmu04623 Cytosolic DNA-sensing pathway	GO:0001817 regulation of cytokine production; GO:0006139 nucleobase-containing compound metabolic process; GO:0006259 DNA metabolic process; GO:0006260 DNA replication; GO:0006281 DNA repair; GO:0006298 mismatch repair; GO:0006310 DNA recombination; GO:0006725 cellular aromatic compound metabolic process; GO:0006807 nitrogen compound metabolic process; GO:0006950 response to stress; GO:0006974 ce…	GO:0005622 intracellular anatomical structure; GO:0005634 nucleus; GO:0005635 nuclear envelope; GO:0005737 cytoplasm; GO:0005783 endoplasmic reticulum; GO:0005789 endoplasmic reticulum membrane; GO:0005829 cytosol; GO:0012505 endomembrane system; GO:0016020 membrane; GO:0031967 organelle envelope; GO:0031975 envelope; GO:0031984 organelle subcompartment; GO:0042175 nuclear outer membrane-endoplas…	GO:0000166 nucleotide binding; GO:0000287 magnesium ion binding; GO:0003676 nucleic acid binding; GO:0003677 DNA binding; GO:0003690 double-stranded DNA binding; GO:0003697 single-stranded DNA binding; GO:0003824 catalytic activity; GO:0004518 nuclease activity; GO:0004527 exonuclease activity; GO:0004529 exodeoxyribonuclease activity; GO:0004536 deoxyribonuclease activity; GO:0005488 binding; GO…			L	KOG4793	Three prime repair exonuclease
Q9ERD8	Gamma-parvin OS=Mus musculus OX=10090 GN=Parvg PE=1 SV=2	Parvg	0.260444	0.00718034	Down	12.39	3	3	3	1057.23	561.659	1360.7	3508.12	4497.8	3434.49	4251.47	2546.1	2386.76	0.311283	0.16537	0.400634	1.0329	1.3243	1.01122	1.25177	0.749654	0.702739	cytoplasm	K06275	PARV; parvin	mmu04510 Focal adhesion	GO:0007155 cell adhesion; GO:0007160 cell-matrix adhesion; GO:0022610 biological adhesion; GO:0031589 cell-substrate adhesion;	GO:0005622 intracellular anatomical structure; GO:0005856 cytoskeleton; GO:0043226 organelle; GO:0043228 non-membrane-bounded organelle; GO:0043229 intracellular organelle; GO:0043232 intracellular non-membrane-bounded organelle;	GO:0003779 actin binding; GO:0005488 binding; GO:0005515 protein binding; GO:0008092 cytoskeletal protein binding;	PF00307	PF00307 Calponin homology (CH) domain	Z	KOG3631	Alpha-parvin and related focal adhesion proteins
P28650	Adenylosuccinate synthetase isozyme 1 OS=Mus musculus OX=10090 GN=Adss1 PE=1 SV=2	Adss1	0.260849	0.0463445	Down	28.67	11	9	9	3102.98	3855.69	3302.73	6867.89	24635.7	7834.9	11202.4	6155.97	6833.16	0.322092	0.400223	0.342826	0.712892	2.5572	0.813268	1.16282	0.638994	0.709287	cytoplasm,nucleus	K01939	purA; adenylosuccinate synthase [EC:6.3.4.4]	mmu01232 Nucleotide metabolism; mmu00250 Alanine, aspartate and glutamate metabolism; mmu01100 Metabolic pathways; mmu00230 Purine metabolism; mmu01240 Biosynthesis of cofactors	GO:0002376 immune system process; GO:0006082 organic acid metabolic process; GO:0006139 nucleobase-containing compound metabolic process; GO:0006163 purine nucleotide metabolic process; GO:0006164 purine nucleotide biosynthetic process; GO:0006167 AMP biosynthetic process; GO:0006520 cellular amino acid metabolic process; GO:0006531 aspartate metabolic process; GO:0006725 cellular aromatic compou…	GO:0005622 intracellular anatomical structure; GO:0005737 cytoplasm; GO:0005829 cytosol; GO:0016020 membrane;	GO:0000166 nucleotide binding; GO:0001882 nucleoside binding; GO:0001883 purine nucleoside binding; GO:0003779 actin binding; GO:0003824 catalytic activity; GO:0003924 GTPase activity; GO:0004019 adenylosuccinate synthase activity; GO:0005488 binding; GO:0005515 protein binding; GO:0005525 GTP binding; GO:0008092 cytoskeletal protein binding; GO:0016462 pyrophosphatase activity; GO:0016787 hydrol…	PF00709	PF00709 Adenylosuccinate synthetase	F	KOG1355	Adenylosuccinate synthase	WP2185 Purine metabolism	http://www.wikipathways.org/instance/WP2185_r123340		R-MMU-1430728 Metabolism;R-MMU-15869 Metabolism of nucleotides;R-MMU-73817 Purine ribonucleoside monophosphate biosynthesis;R-MMU-8956320 Nucleotide biosynthesis	https://reactome.org/PathwayBrowser/#/R-MMU-1430728;https://reactome.org/PathwayBrowser/#/R-MMU-15869;https://reactome.org/PathwayBrowser/#/R-MMU-73817;https://reactome.org/PathwayBrowser/#/R-MMU-8956320
P52430	Serum paraoxonase/arylesterase 1 OS=Mus musculus OX=10090 GN=Pon1 PE=1 SV=2	Pon1	0.260867	0.00268327	Down	6.2	2	2	2	2344.82	4304.33	2479.56	11175.6	10423.4	13394.7	16022	9577.83	7278.11	0.238272	0.437391	0.251964	1.13562	1.05919	1.36112	1.6281	0.973265	0.739576	extracellular	K01045			GO:0001101 response to acid chemical; GO:0003008 system process; GO:0003013 circulatory system process; GO:0006066 alcohol metabolic process; GO:0006082 organic acid metabolic process; GO:0006629 lipid metabolic process; GO:0006644 phospholipid metabolic process; GO:0006650 glycerophospholipid metabolic process; GO:0006725 cellular aromatic compound metabolic process; GO:0006793 phosphorus metabo…	GO:0005576 extracellular region; GO:0005615 extracellular space; GO:0005622 intracellular anatomical structure; GO:0032991 protein-containing complex; GO:0032994 protein-lipid complex; GO:0034358 plasma lipoprotein particle; GO:0034364 high-density lipoprotein particle; GO:0034366 spherical high-density lipoprotein particle; GO:0043226 organelle; GO:0043227 membrane-bounded organelle; GO:0043229 …	GO:0003824 catalytic activity; GO:0004063 aryldialkylphosphatase activity; GO:0004064 arylesterase activity; GO:0005488 binding; GO:0005509 calcium ion binding; GO:0005515 protein binding; GO:0005543 phospholipid binding; GO:0008035 high-density lipoprotein particle binding; GO:0008289 lipid binding; GO:0016787 hydrolase activity; GO:0016788 hydrolase activity, acting on ester bonds; GO:0016791 p…									R-MMU-1430728 Metabolism;R-MMU-2142688 Synthesis of 5-eicosatetraenoic acids;R-MMU-2142753 Arachidonic acid metabolism;R-MMU-556833 Metabolism of lipids;R-MMU-8978868 Fatty acid metabolism;R-MMU-9748784 Drug ADME;R-MMU-9754706 Atorvastatin ADME	https://reactome.org/PathwayBrowser/#/R-MMU-1430728;https://reactome.org/PathwayBrowser/#/R-MMU-2142688;https://reactome.org/PathwayBrowser/#/R-MMU-2142753;https://reactome.org/PathwayBrowser/#/R-MMU-556833;https://reactome.org/PathwayBrowser/#/R-MMU-8978868;https://reactome.org/PathwayBrowser/#/R-MMU-9748784;https://reactome.org/PathwayBrowser/#/R-MMU-9754706
Q60787	Lymphocyte cytosolic protein 2 OS=Mus musculus OX=10090 GN=Lcp2 PE=1 SV=2	Lcp2	0.26109	0.00199154	Down	14.82	8	8	8	3361.22	2968.5	2744.01	8727.02	15657.2	10369	9349.98	8131.84	6510.15	0.349765	0.308899	0.285539	0.908125	1.62927	1.07899	0.97295	0.846191	0.67744	nucleus	K07361	LCP2; lymphocyte cytosolic protein 2	mmu04015 Rap1 signaling pathway; mmu04380 Osteoclast differentiation; mmu04664 Fc epsilon RI signaling pathway; mmu04660 T cell receptor signaling pathway; mmu04650 Natural killer cell mediated cytotoxicity; mmu05135 Yersinia infection; mmu04611 Platelet activation	GO:0001775 cell activation; GO:0001816 cytokine production; GO:0001932 regulation of protein phosphorylation; GO:0001934 positive regulation of protein phosphorylation; GO:0002253 activation of immune response; GO:0002274 myeloid leukocyte activation; GO:0002376 immune system process; GO:0002429 immune response-activating cell surface receptor signaling pathway; GO:0002682 regulation of immune sy…	GO:0005622 intracellular anatomical structure; GO:0005737 cytoplasm; GO:0005829 cytosol; GO:0005886 plasma membrane; GO:0005911 cell-cell junction; GO:0016020 membrane; GO:0030054 cell junction; GO:0032991 protein-containing complex; GO:0036398 TCR signalosome; GO:0044853 plasma membrane raft; GO:0045121 membrane raft; GO:0071944 cell periphery; GO:0098590 plasma membrane region; GO:0098857 membr…		PF07647; PF00017	PF07647 SAM domain (Sterile alpha motif); PF00017 SH2 domain							R-MMU-109582 Hemostasis;R-MMU-114604 GPVI-mediated activation cascade;R-MMU-1280218 Adaptive Immune System;R-MMU-168249 Innate Immune System;R-MMU-168256 Immune System;R-MMU-202403 TCR signaling;R-MMU-202433 Generation of second messenger molecules;R-MMU-2172127 DAP12 interactions;R-MMU-2424491 DAP12 signaling;R-MMU-2454202 Fc epsilon receptor (FCERI) signaling;R-MMU-2871796 FCERI mediated MAPK a…	https://reactome.org/PathwayBrowser/#/R-MMU-109582;https://reactome.org/PathwayBrowser/#/R-MMU-114604;https://reactome.org/PathwayBrowser/#/R-MMU-1280218;https://reactome.org/PathwayBrowser/#/R-MMU-168249;https://reactome.org/PathwayBrowser/#/R-MMU-168256;https://reactome.org/PathwayBrowser/#/R-MMU-202403;https://reactome.org/PathwayBrowser/#/R-MMU-202433;https://reactome.org/PathwayBrowser/#/R-M…	HALLMARK INTERFERON GAMMA RESPONSE;HALLMARK COMPLEMENT;HALLMARK INFLAMMATORY RESPONSE;HALLMARK ALLOGRAFT REJECTION	http://www.gsea-msigdb.org/gsea/msigdb/mouse/geneset/HALLMARK_INTERFERON_GAMMA_RESPONSE;http://www.gsea-msigdb.org/gsea/msigdb/mouse/geneset/HALLMARK_COMPLEMENT;http://www.gsea-msigdb.org/gsea/msigdb/mouse/geneset/HALLMARK_INFLAMMATORY_RESPONSE;http://www.gsea-msigdb.org/gsea/msigdb/mouse/geneset/HALLMARK_ALLOGRAFT_REJECTION
P39039	Mannose-binding protein A OS=Mus musculus OX=10090 GN=Mbl1 PE=1 SV=1	Mbl1	0.261405	0.00585348	Down	13.39	4	4	4	2984.56	1770.31	1409.35	9225.23	8341.72	6014.13	7014.97	5446.31	4228.37	0.401634	0.238232	0.189657	1.24144	1.12255	0.809325	0.944009	0.732913	0.569014	extracellular	K03991	MBL; mannose-binding lectin	mmu05171 Coronavirus disease - COVID-19; mmu05150 Staphylococcus aureus infection; mmu04610 Complement and coagulation cascades; mmu04145 Phagosome	GO:0001867 complement activation, lectin pathway; GO:0001906 cell killing; GO:0002252 immune effector process; GO:0002253 activation of immune response; GO:0002376 immune system process; GO:0002682 regulation of immune system process; GO:0002684 positive regulation of immune system process; GO:0006807 nitrogen compound metabolic process; GO:0006950 response to stress; GO:0006952 defense response;…	GO:0005576 extracellular region; GO:0005615 extracellular space;	GO:0002020 protease binding; GO:0005102 signaling receptor binding; GO:0005488 binding; GO:0005509 calcium ion binding; GO:0005515 protein binding; GO:0005534 galactose binding; GO:0005537 mannose binding; GO:0005543 phospholipid binding; GO:0008289 lipid binding; GO:0019899 enzyme binding; GO:0030246 carbohydrate binding; GO:0030247 polysaccharide binding; GO:0035091 phosphatidylinositol binding…	PF00059	PF00059 Lectin C-type domain	TV	KOG4297	C-type lectin
Q9DCJ9	N-acetylneuraminate lyase OS=Mus musculus OX=10090 GN=Npl PE=1 SV=1	Npl	0.261497	0.000446452	Down	22.19	9	9	9	6123.08	7139.16	6352.91	19642.6	28814.7	26553.7	38655.7	21798.2	19087.8	0.285389	0.332747	0.296101	0.915516	1.34302	1.23763	1.80169	1.01599	0.889658	cytoplasm	K01639	E4.1.3.3; N-acetylneuraminate lyase [EC:4.1.3.3]	mmu00520 Amino sugar and nucleotide sugar metabolism; mmu01100 Metabolic pathways	GO:0006040 amino sugar metabolic process; GO:0006054 N-acetylneuraminate metabolic process; GO:0006082 organic acid metabolic process; GO:0008152 metabolic process; GO:0009056 catabolic process; GO:0009987 cellular process; GO:0016054 organic acid catabolic process; GO:0016999 antibiotic metabolic process; GO:0017001 antibiotic catabolic process; GO:0019262 N-acetylneuraminate catabolic process; …	GO:0005622 intracellular anatomical structure; GO:0005737 cytoplasm; GO:0005829 cytosol;	GO:0003824 catalytic activity; GO:0005488 binding; GO:0005515 protein binding; GO:0008747 N-acetylneuraminate lyase activity; GO:0016829 lyase activity; GO:0016830 carbon-carbon lyase activity; GO:0016833 oxo-acid-lyase activity; GO:0042802 identical protein binding;	PF00701	PF00701 Dihydrodipicolinate synthetase family							R-MMU-392499 Metabolism of proteins;R-MMU-4085001 Sialic acid metabolism;R-MMU-446193 Biosynthesis of the N-glycan precursor (dolichol lipid-linked oligosaccharide, LLO) and transfer to a nascent protein;R-MMU-446203 Asparagine N-linked glycosylation;R-MMU-446219 Synthesis of substrates in N-glycan biosythesis;R-MMU-597592 Post-translational protein modification	https://reactome.org/PathwayBrowser/#/R-MMU-392499;https://reactome.org/PathwayBrowser/#/R-MMU-4085001;https://reactome.org/PathwayBrowser/#/R-MMU-446193;https://reactome.org/PathwayBrowser/#/R-MMU-446203;https://reactome.org/PathwayBrowser/#/R-MMU-446219;https://reactome.org/PathwayBrowser/#/R-MMU-597592
Q61247	Alpha-2-antiplasmin OS=Mus musculus OX=10090 GN=Serpinf2 PE=1 SV=1	Serpinf2	0.263966	0.00100787	Down	22.81	11	11	11	9475.43	14891.1	11492.3	50823.2	38176.4	46846.7	55977.1	37849	28063.8	0.222709	0.349997	0.270113	1.19454	0.89729	1.10108	1.31567	0.889595	0.659606	extracellular	K03983	SERPINF2; alpha-2-antiplasmin	mmu04610 Complement and coagulation cascades	GO:0001568 blood vessel development; GO:0001817 regulation of cytokine production; GO:0001819 positive regulation of cytokine production; GO:0001932 regulation of protein phosphorylation; GO:0001934 positive regulation of protein phosphorylation; GO:0001944 vasculature development; GO:0001990 regulation of systemic arterial blood pressure by hormone; GO:0002034 maintenance of blood vessel diamete…	GO:0005576 extracellular region; GO:0005577 fibrinogen complex; GO:0005615 extracellular space; GO:0005622 intracellular anatomical structure; GO:0005737 cytoplasm; GO:0009986 cell surface; GO:0012505 endomembrane system; GO:0030141 secretory granule; GO:0031091 platelet alpha granule; GO:0031093 platelet alpha granule lumen; GO:0031410 cytoplasmic vesicle; GO:0031974 membrane-enclosed lumen; GO:…	GO:0002020 protease binding; GO:0004857 enzyme inhibitor activity; GO:0004866 endopeptidase inhibitor activity; GO:0004867 serine-type endopeptidase inhibitor activity; GO:0005488 binding; GO:0005515 protein binding; GO:0019899 enzyme binding; GO:0030234 enzyme regulator activity; GO:0030414 peptidase inhibitor activity; GO:0042802 identical protein binding; GO:0042803 protein homodimerization ac…	PF00079	PF00079 Serpin (serine protease inhibitor)	V	KOG2392	Serpin	WP460 Blood clotting cascade	http://www.wikipathways.org/instance/WP460_r117865		R-MMU-109582 Hemostasis;R-MMU-114608 Platelet degranulation ;R-MMU-75205 Dissolution of Fibrin Clot;R-MMU-76002 Platelet activation, signaling and aggregation;R-MMU-76005 Response to elevated platelet cytosolic Ca2+	https://reactome.org/PathwayBrowser/#/R-MMU-109582;https://reactome.org/PathwayBrowser/#/R-MMU-114608;https://reactome.org/PathwayBrowser/#/R-MMU-75205;https://reactome.org/PathwayBrowser/#/R-MMU-76002;https://reactome.org/PathwayBrowser/#/R-MMU-76005
Q8CI15	Sphingosine kinase 1 OS=Mus musculus OX=10090 GN=Sphk1 PE=1 SV=1	Sphk1	0.26518	0.00729729	Down	15.97	6	6	6	1583.2	2368.94	1017.6	5708.53	7791.23	5241.26	9103.2	4311.49	4183.04	0.220068	0.329288	0.141449	0.793498	1.083	0.728547	1.26536	0.599307	0.581452	mitochondria	K04718	SPHK; sphingosine kinase [EC:2.7.1.91]	mmu04370 VEGF signaling pathway; mmu04371 Apelin signaling pathway; mmu04666 Fc gamma R-mediated phagocytosis; mmu01100 Metabolic pathways; mmu04071 Sphingolipid signaling pathway; mmu05152 Tuberculosis; mmu04020 Calcium signaling pathway; mmu00600 Sphingolipid metabolism; mmu04072 Phospholipase D signaling pathway	GO:0000003 reproduction; GO:0000302 response to reactive oxygen species; GO:0001505 regulation of neurotransmitter levels; GO:0001516 prostaglandin biosynthetic process; GO:0001558 regulation of cell growth; GO:0001568 blood vessel development; GO:0001676 long-chain fatty acid metabolic process; GO:0001817 regulation of cytokine production; GO:0001932 regulation of protein phosphorylation; GO:000…	GO:0000323 lytic vacuole; GO:0005622 intracellular anatomical structure; GO:0005634 nucleus; GO:0005737 cytoplasm; GO:0005764 lysosome; GO:0005765 lysosomal membrane; GO:0005773 vacuole; GO:0005774 vacuolar membrane; GO:0005829 cytosol; GO:0005886 plasma membrane; GO:0008021 synaptic vesicle; GO:0012505 endomembrane system; GO:0016020 membrane; GO:0030133 transport vesicle; GO:0030424 axon; GO:00…	GO:0000166 nucleotide binding; GO:0000287 magnesium ion binding; GO:0001727 lipid kinase activity; GO:0003676 nucleic acid binding; GO:0003677 DNA binding; GO:0003824 catalytic activity; GO:0004143 diacylglycerol kinase activity; GO:0004888 transmembrane signaling receptor activity; GO:0004930 G protein-coupled receptor activity; GO:0005488 binding; GO:0005515 protein binding; GO:0005516 calmodul…			IT	KOG1116	Sphingosine kinase, involved in sphingolipid metabolism	WP4690 Sphingolipid metabolism (integrated pathway);WP4344 Sphingolipid metabolism overview;WP57 Signal transduction of S1P receptor	http://www.wikipathways.org/instance/WP4690_r123514;http://www.wikipathways.org/instance/WP4344_r116844;http://www.wikipathways.org/instance/WP57_r117945		R-MMU-1430728 Metabolism;R-MMU-162582 Signal Transduction;R-MMU-1660661 Sphingolipid de novo biosynthesis;R-MMU-194138 Signaling by VEGF;R-MMU-390466 Chaperonin-mediated protein folding;R-MMU-390471 Association of TriC/CCT with target proteins during biosynthesis;R-MMU-391251 Protein folding;R-MMU-392499 Metabolism of proteins;R-MMU-428157 Sphingolipid metabolism;R-MMU-4420097 VEGFA-VEGFR2 Pathwa…	https://reactome.org/PathwayBrowser/#/R-MMU-1430728;https://reactome.org/PathwayBrowser/#/R-MMU-162582;https://reactome.org/PathwayBrowser/#/R-MMU-1660661;https://reactome.org/PathwayBrowser/#/R-MMU-194138;https://reactome.org/PathwayBrowser/#/R-MMU-390466;https://reactome.org/PathwayBrowser/#/R-MMU-390471;https://reactome.org/PathwayBrowser/#/R-MMU-391251;https://reactome.org/PathwayBrowser/#/R-…	HALLMARK TNFA SIGNALING VIA NFKB;HALLMARK MYOGENESIS;HALLMARK INFLAMMATORY RESPONSE;HALLMARK P53 PATHWAY	http://www.gsea-msigdb.org/gsea/msigdb/mouse/geneset/HALLMARK_TNFA_SIGNALING_VIA_NFKB;http://www.gsea-msigdb.org/gsea/msigdb/mouse/geneset/HALLMARK_MYOGENESIS;http://www.gsea-msigdb.org/gsea/msigdb/mouse/geneset/HALLMARK_INFLAMMATORY_RESPONSE;http://www.gsea-msigdb.org/gsea/msigdb/mouse/geneset/HALLMARK_P53_PATHWAY
P06684	Complement C5 OS=Mus musculus OX=10090 GN=C5 PE=1 SV=2	C5	0.265773	0.000179281	Down	12.92	19	19	19	3727.19	4321.13	3697.5	17312.2	13547.8	13334.9	20948.8	13925.7	7432.7	0.258951	0.300215	0.256888	1.20279	0.941249	0.926458	1.45544	0.967504	0.516395	extracellular	K03994	C5; complement component 5	mmu05171 Coronavirus disease - COVID-19; mmu05020 Prion disease; mmu04080 Neuroactive ligand-receptor interaction; mmu04810 Regulation of actin cytoskeleton; mmu04936 Alcoholic liver disease; mmu04613 Neutrophil extracellular trap formation; mmu05322 Systemic lupus erythematosus; mmu05150 Staphylococcus aureus infection; mmu05133 Pertussis; mmu04610 Complement and coagulation cascades; mmu05168 H…	GO:0001701 in utero embryonic development; GO:0001796 regulation of type IIa hypersensitivity; GO:0001798 positive regulation of type IIa hypersensitivity; GO:0001817 regulation of cytokine production; GO:0001819 positive regulation of cytokine production; GO:0001932 regulation of protein phosphorylation; GO:0001934 positive regulation of protein phosphorylation; GO:0001969 regulation of activati…	GO:0005576 extracellular region; GO:0005579 membrane attack complex; GO:0005615 extracellular space; GO:0005886 plasma membrane; GO:0005887 integral component of plasma membrane; GO:0016020 membrane; GO:0016021 integral component of membrane; GO:0030424 axon; GO:0030425 dendrite; GO:0031224 intrinsic component of membrane; GO:0031226 intrinsic component of plasma membrane; GO:0032991 protein-cont…	GO:0001664 G protein-coupled receptor binding; GO:0001846 opsonin binding; GO:0001848 complement binding; GO:0001849 complement component C1q complex binding; GO:0005102 signaling receptor binding; GO:0005125 cytokine activity; GO:0005126 cytokine receptor binding; GO:0005488 binding; GO:0005515 protein binding; GO:0008009 chemokine activity; GO:0008289 lipid binding; GO:0030246 carbohydrate bind…	PF17790; PF01835; PF17791; PF17789; PF07703; PF01821; PF07677; PF01759	PF17790 Macroglobulin domain MG1; PF01835 MG2 domain; PF17791 Macroglobulin domain MG3; PF17789 Macroglobulin domain MG4; PF07703 Alpha-2-macroglobulin bait region domain; PF01821 Anaphylotoxin-like domain; PF07677 A-macroglobulin receptor binding domain; PF01759 UNC-6/NTR/C345C module	O	KOG1366	Alpha-macroglobulin	WP200 Complement activation, classical pathway;WP1496 Oxidative damage response;WP2432 Spinal cord injury	http://www.wikipathways.org/instance/WP200_r117868;http://www.wikipathways.org/instance/WP1496_r120957;http://www.wikipathways.org/instance/WP2432_r116842		R-MMU-162582 Signal Transduction;R-MMU-166658 Complement cascade;R-MMU-166665 Terminal pathway of complement;R-MMU-168249 Innate Immune System;R-MMU-168256 Immune System;R-MMU-174577 Activation of C3 and C5;R-MMU-372790 Signaling by GPCR;R-MMU-373076 Class A/1 (Rhodopsin-like receptors);R-MMU-375276 Peptide ligand-binding receptors;R-MMU-388396 GPCR downstream signalling;R-MMU-418594 G alpha (i) …	https://reactome.org/PathwayBrowser/#/R-MMU-162582;https://reactome.org/PathwayBrowser/#/R-MMU-166658;https://reactome.org/PathwayBrowser/#/R-MMU-166665;https://reactome.org/PathwayBrowser/#/R-MMU-168249;https://reactome.org/PathwayBrowser/#/R-MMU-168256;https://reactome.org/PathwayBrowser/#/R-MMU-174577;https://reactome.org/PathwayBrowser/#/R-MMU-372790;https://reactome.org/PathwayBrowser/#/R-MM…	HALLMARK KRAS SIGNALING DN	http://www.gsea-msigdb.org/gsea/msigdb/mouse/geneset/HALLMARK_KRAS_SIGNALING_DN
Q9JHK5	Pleckstrin OS=Mus musculus OX=10090 GN=Plek PE=1 SV=1	Plek	0.26633	0.0225502	Down	17.14	5	5	5		1167.79	1752.46	4125.98	7822.91	4498.3	5905.26	3630.75	3067.63		0.230929	0.346547	0.815908	1.54697	0.889534	1.16776	0.717977	0.60662	cytoplasm	K19993			GO:0001775 cell activation; GO:0002244 hematopoietic progenitor cell differentiation; GO:0002376 immune system process; GO:0002520 immune system development; GO:0002576 platelet degranulation; GO:0002790 peptide secretion; GO:0006109 regulation of carbohydrate metabolic process; GO:0006355 regulation of transcription, DNA-templated; GO:0006357 regulation of transcription by RNA polymerase II; GO:…	GO:0001726 ruffle; GO:0005576 extracellular region; GO:0005622 intracellular anatomical structure; GO:0005737 cytoplasm; GO:0005829 cytosol; GO:0005886 plasma membrane; GO:0016020 membrane; GO:0031252 cell leading edge; GO:0031253 cell projection membrane; GO:0031256 leading edge membrane; GO:0032587 ruffle membrane; GO:0042995 cell projection; GO:0071944 cell periphery; GO:0098590 plasma membran…	GO:0000981 DNA-binding transcription factor activity, RNA polymerase II-specific; GO:0003700 DNA-binding transcription factor activity; GO:0005080 protein kinase C binding; GO:0005488 binding; GO:0005515 protein binding; GO:0005543 phospholipid binding; GO:0008289 lipid binding; GO:0019899 enzyme binding; GO:0019900 kinase binding; GO:0019901 protein kinase binding; GO:0035091 phosphatidylinosito…	PF00169; PF00610	PF00169 PH domain; PF00610 Domain found in Dishevelled, Egl-10, and Pleckstrin (DEP)				WP2140 Serotonin and anxiety-related events;WP2141 Serotonin and anxiety;WP3625 Tyrobp causal network in microglia	http://www.wikipathways.org/instance/WP2140_r106868;http://www.wikipathways.org/instance/WP2141_r101828;http://www.wikipathways.org/instance/WP3625_r116680		R-MMU-109582 Hemostasis;R-MMU-114608 Platelet degranulation ;R-MMU-76002 Platelet activation, signaling and aggregation;R-MMU-76005 Response to elevated platelet cytosolic Ca2+	https://reactome.org/PathwayBrowser/#/R-MMU-109582;https://reactome.org/PathwayBrowser/#/R-MMU-114608;https://reactome.org/PathwayBrowser/#/R-MMU-76002;https://reactome.org/PathwayBrowser/#/R-MMU-76005	HALLMARK TNFA SIGNALING VIA NFKB;HALLMARK COMPLEMENT;HALLMARK COAGULATION	http://www.gsea-msigdb.org/gsea/msigdb/mouse/geneset/HALLMARK_TNFA_SIGNALING_VIA_NFKB;http://www.gsea-msigdb.org/gsea/msigdb/mouse/geneset/HALLMARK_COMPLEMENT;http://www.gsea-msigdb.org/gsea/msigdb/mouse/geneset/HALLMARK_COAGULATION
Q3TRM8	Hexokinase-3 OS=Mus musculus OX=10090 GN=Hk3 PE=1 SV=2	Hk3	0.267281	0.00270488	Down	15.73	13	13	13	3595.4	3178.35	2498.91	10592.3	15357.7	8742.55	10567.6	7962.83	6415.65	0.378236	0.334362	0.262885	1.11431	1.61563	0.919716	1.11171	0.837689	0.674926	nucleus	K00844	HK; hexokinase [EC:2.7.1.1]	mmu01200 Carbon metabolism; mmu00520 Amino sugar and nucleotide sugar metabolism; mmu05230 Central carbon metabolism in cancer; mmu04973 Carbohydrate digestion and absorption; mmu01100 Metabolic pathways; mmu00500 Starch and sucrose metabolism; mmu00051 Fructose and mannose metabolism; mmu04930 Type II diabetes mellitus; mmu00052 Galactose metabolism; mmu00010 Glycolysis / Gluconeogenesis; mmu005…	GO:0001678 cellular glucose homeostasis; GO:0001775 cell activation; GO:0002252 immune effector process; GO:0002263 cell activation involved in immune response; GO:0002274 myeloid leukocyte activation; GO:0002275 myeloid cell activation involved in immune response; GO:0002283 neutrophil activation involved in immune response; GO:0002366 leukocyte activation involved in immune response; GO:0002376…	GO:0005576 extracellular region; GO:0005622 intracellular anatomical structure; GO:0005737 cytoplasm; GO:0005829 cytosol; GO:0012505 endomembrane system; GO:0030141 secretory granule; GO:0031410 cytoplasmic vesicle; GO:0031974 membrane-enclosed lumen; GO:0031982 vesicle; GO:0031983 vesicle lumen; GO:0032991 protein-containing complex; GO:0034774 secretory granule lumen; GO:0043226 organelle; GO:0…	GO:0003824 catalytic activity; GO:0004340 glucokinase activity; GO:0004396 hexokinase activity; GO:0005488 binding; GO:0005515 protein binding; GO:0008865 fructokinase activity; GO:0016301 kinase activity; GO:0016740 transferase activity; GO:0016772 transferase activity, transferring phosphorus-containing groups; GO:0016773 phosphotransferase activity, alcohol group as acceptor; GO:0019158 mannok…	PF00349; PF03727	PF00349 Hexokinase; PF03727 Hexokinase	G	KOG1369	Hexokinase	WP157 Glycolysis and gluconeogenesis	http://www.wikipathways.org/instance/WP157_r116837		R-MMU-1430728 Metabolism;R-MMU-168249 Innate Immune System;R-MMU-168256 Immune System;R-MMU-6798695 Neutrophil degranulation;R-MMU-70171 Glycolysis;R-MMU-70326 Glucose metabolism;R-MMU-71387 Metabolism of carbohydrates	https://reactome.org/PathwayBrowser/#/R-MMU-1430728;https://reactome.org/PathwayBrowser/#/R-MMU-168249;https://reactome.org/PathwayBrowser/#/R-MMU-168256;https://reactome.org/PathwayBrowser/#/R-MMU-6798695;https://reactome.org/PathwayBrowser/#/R-MMU-70171;https://reactome.org/PathwayBrowser/#/R-MMU-70326;https://reactome.org/PathwayBrowser/#/R-MMU-71387
P01899	H-2 class I histocompatibility antigen, D-B alpha chain OS=Mus musculus OX=10090 GN=H2-D1 PE=1 SV=2	H2-D1	0.269284	0.000185724	Down	37.02	15	15	15	32413.2	35878.1	33526.7	104789	144158	129160	69949.1	81660	69207.8	0.342862	0.379513	0.354641	1.10844	1.52488	1.36624	0.739912	0.863788	0.73207	extracellular	K06751	MHC1; MHC class I antigen	mmu04612 Antigen processing and presentation; mmu05165 Human papillomavirus infection; mmu04218 Cellular senescence; mmu05166 Human T-cell leukemia virus 1 infection; mmu05320 Autoimmune thyroid disease; mmu05332 Graft-versus-host disease; mmu05167 Kaposi sarcoma-associated herpesvirus infection; mmu05169 Epstein-Barr virus infection; mmu05330 Allograft rejection; mmu05163 Human cytomegalovirus i…	GO:0000003 reproduction; GO:0001775 cell activation; GO:0001816 cytokine production; GO:0001817 regulation of cytokine production; GO:0001819 positive regulation of cytokine production; GO:0001910 regulation of leukocyte mediated cytotoxicity; GO:0001911 negative regulation of leukocyte mediated cytotoxicity; GO:0001912 positive regulation of leukocyte mediated cytotoxicity; GO:0001914 regulation…	GO:0005576 extracellular region; GO:0005615 extracellular space; GO:0005622 intracellular anatomical structure; GO:0005737 cytoplasm; GO:0005783 endoplasmic reticulum; GO:0005789 endoplasmic reticulum membrane; GO:0005794 Golgi apparatus; GO:0005795 Golgi stack; GO:0005797 Golgi medial cisterna; GO:0005886 plasma membrane; GO:0009897 external side of plasma membrane; GO:0009986 cell surface; GO:0…	GO:0003823 antigen binding; GO:0005102 signaling receptor binding; GO:0005488 binding; GO:0005515 protein binding; GO:0030881 beta-2-microglobulin binding; GO:0033218 amide binding; GO:0042277 peptide binding; GO:0042287 MHC protein binding; GO:0042288 MHC class I protein binding; GO:0042605 peptide antigen binding; GO:0042608 T cell receptor binding; GO:0044877 protein-containing complex binding…	PF00129; PF07654	PF00129 Class I Histocompatibility antigen, domains alpha 1 and 2; PF07654 Immunoglobulin C1-set domain
A0A0G2JDV3	Guanylate-binding protein 6 OS=Mus musculus OX=10090 GN=Gbp6 PE=2 SV=2	Gbp6	0.269811	0.000491199	Down	19.15	14	13	13	2505.28	3285.9	2655.3	8920.14	12368.9	10016.1	5123.55	7593.32	5574.37	0.318774	0.418101	0.337863	1.13501	1.57383	1.27446	0.651925	0.96618	0.709287	cytoplasm	K20908			GO:0001562 response to protozoan; GO:0001816 cytokine production; GO:0001817 regulation of cytokine production; GO:0001819 positive regulation of cytokine production; GO:0002237 response to molecule of bacterial origin; GO:0002376 immune system process; GO:0002682 regulation of immune system process; GO:0002684 positive regulation of immune system process; GO:0002790 peptide secretion; GO:0006810…	GO:0005576 extracellular region; GO:0005622 intracellular anatomical structure; GO:0005634 nucleus; GO:0005654 nucleoplasm; GO:0005737 cytoplasm; GO:0005794 Golgi apparatus; GO:0005829 cytosol; GO:0005856 cytoskeleton; GO:0012505 endomembrane system; GO:0015629 actin cytoskeleton; GO:0018995 host cellular component; GO:0020003 symbiont-containing vacuole; GO:0020005 symbiont-containing vacuole me…	GO:0000166 nucleotide binding; GO:0001882 nucleoside binding; GO:0001883 purine nucleoside binding; GO:0003824 catalytic activity; GO:0003924 GTPase activity; GO:0005488 binding; GO:0005515 protein binding; GO:0016462 pyrophosphatase activity; GO:0016787 hydrolase activity; GO:0016817 hydrolase activity, acting on acid anhydrides; GO:0016818 hydrolase activity, acting on acid anhydrides, in phosp…	PF02263; PF02841	PF02263 Guanylate-binding protein, N-terminal domain; PF02841 Guanylate-binding protein, C-terminal domain	R	KOG2037	Guanylate-binding protein
P29533	Vascular cell adhesion protein 1 OS=Mus musculus OX=10090 GN=Vcam1 PE=1 SV=1	Vcam1	0.270893	0.000149717	Down	15.83	11	11	11	2370.55	2920.87	2469.26	10434.9	9879.15	8334.42	11522.7	6909.69	5033.62	0.266998	0.328981	0.278116	1.1753	1.1127	0.938716	1.29782	0.778247	0.566943	plasma membrane	K06527	VCAM1; vascular cell adhesion molecule 1	mmu04064 NF-kappa B signaling pathway; mmu05418 Fluid shear stress and atherosclerosis; mmu05144 Malaria; mmu05417 Lipid and atherosclerosis; mmu04933 AGE-RAGE signaling pathway in diabetic complications; mmu04514 Cell adhesion molecules; mmu04670 Leukocyte transendothelial migration; mmu04668 TNF signaling pathway; mmu05143 African trypanosomiasis	GO:0000003 reproduction; GO:0001666 response to hypoxia; GO:0001678 cellular glucose homeostasis; GO:0001701 in utero embryonic development; GO:0001775 cell activation; GO:0001890 placenta development; GO:0001892 embryonic placenta development; GO:0002237 response to molecule of bacterial origin; GO:0002376 immune system process; GO:0002520 immune system development; GO:0002521 leukocyte differen…	GO:0002102 podosome; GO:0005576 extracellular region; GO:0005615 extracellular space; GO:0005622 intracellular anatomical structure; GO:0005737 cytoplasm; GO:0005768 endosome; GO:0005769 early endosome; GO:0005783 endoplasmic reticulum; GO:0005794 Golgi apparatus; GO:0005856 cytoskeleton; GO:0005886 plasma membrane; GO:0005902 microvillus; GO:0009897 external side of plasma membrane; GO:0009986 c…	GO:0003824 catalytic activity; GO:0005102 signaling receptor binding; GO:0005178 integrin binding; GO:0005488 binding; GO:0005515 protein binding; GO:0008131 primary amine oxidase activity; GO:0016491 oxidoreductase activity; GO:0016638 oxidoreductase activity, acting on the CH-NH2 group of donors; GO:0016641 oxidoreductase activity, acting on the CH-NH2 group of donors, oxygen as acceptor; GO:00…	PF07679; PF05790; PF00047; PF13895	PF07679 Immunoglobulin I-set domain; PF05790 Immunoglobulin C2-set domain; PF00047 Immunoglobulin domain; PF13895 Immunoglobulin domain							R-MMU-1280218 Adaptive Immune System;R-MMU-1474244 Extracellular matrix organization;R-MMU-168256 Immune System;R-MMU-198933 Immunoregulatory interactions between a Lymphoid and a non-Lymphoid cell;R-MMU-216083 Integrin cell surface interactions	https://reactome.org/PathwayBrowser/#/R-MMU-1280218;https://reactome.org/PathwayBrowser/#/R-MMU-1474244;https://reactome.org/PathwayBrowser/#/R-MMU-168256;https://reactome.org/PathwayBrowser/#/R-MMU-198933;https://reactome.org/PathwayBrowser/#/R-MMU-216083
Q9ER80	Receptor-transporting protein 4 OS=Mus musculus OX=10090 GN=Rtp4 PE=1 SV=1	Rtp4	0.271688	0.0385159	Down	23.29	6	6	6	574.682		980.878	1793.37	2743.73	4051.22	1238.62	4341.32	3185.89	0.231022		0.394313	0.720934	1.10298	1.62859	0.497925	1.74521	1.28073	plasma membrane				GO:0001580 detection of chemical stimulus involved in sensory perception of bitter taste; GO:0002252 immune effector process; GO:0002376 immune system process; GO:0003008 system process; GO:0006605 protein targeting; GO:0006612 protein targeting to membrane; GO:0006810 transport; GO:0006886 intracellular protein transport; GO:0006950 response to stress; GO:0006952 defense response; GO:0007600 sen…	GO:0005622 intracellular anatomical structure; GO:0005737 cytoplasm; GO:0009986 cell surface;	GO:0001664 G protein-coupled receptor binding; GO:0005102 signaling receptor binding; GO:0005488 binding; GO:0005515 protein binding; GO:0031849 olfactory receptor binding;	PF13695	PF13695 Zinc-binding domain									HALLMARK INTERFERON ALPHA RESPONSE;HALLMARK INTERFERON GAMMA RESPONSE;HALLMARK INFLAMMATORY RESPONSE	http://www.gsea-msigdb.org/gsea/msigdb/mouse/geneset/HALLMARK_INTERFERON_ALPHA_RESPONSE;http://www.gsea-msigdb.org/gsea/msigdb/mouse/geneset/HALLMARK_INTERFERON_GAMMA_RESPONSE;http://www.gsea-msigdb.org/gsea/msigdb/mouse/geneset/HALLMARK_INFLAMMATORY_RESPONSE
Q99N09	Membrane-spanning 4-domains subfamily A member 6B OS=Mus musculus OX=10090 GN=Ms4a6b PE=2 SV=1	Ms4a6b	0.271777	0.00597094	Down	5.33	1	1	1		470.044	331.732	1255.66	1389.24	1780.28	927.369	986.635	630.159		0.383821	0.27088	1.02533	1.1344	1.45371	0.757256	0.805651	0.514565	plasma membrane	K22191				GO:0016020 membrane;
P16382	Interleukin-4 receptor subunit alpha OS=Mus musculus OX=10090 GN=Il4r PE=1 SV=1	Il4r	0.272485	0.000645438	Down	2.47	2	2	2	906.213	649.332	967.995	3230.05	3282.44	2748.71	3997.1	1732.85	1291.77	0.355096	0.254438	0.379305	1.26568	1.28621	1.07707	1.56625	0.67901	0.506174	extracellular	K05071	IL4R; interleukin 4 receptor	mmu04630 JAK-STAT signaling pathway; mmu04658 Th1 and Th2 cell differentiation; mmu04060 Cytokine-cytokine receptor interaction; mmu04659 Th17 cell differentiation; mmu04640 Hematopoietic cell lineage; mmu04151 PI3K-Akt signaling pathway; mmu05321 Inflammatory bowel disease; mmu05200 Pathways in cancer	GO:0000003 reproduction; GO:0001562 response to protozoan; GO:0001817 regulation of cytokine production; GO:0001819 positive regulation of cytokine production; GO:0002250 adaptive immune response; GO:0002252 immune effector process; GO:0002376 immune system process; GO:0002443 leukocyte mediated immunity; GO:0002449 lymphocyte mediated immunity; GO:0002460 adaptive immune response based on somati…	GO:0005576 extracellular region; GO:0005615 extracellular space; GO:0005886 plasma membrane; GO:0005887 integral component of plasma membrane; GO:0016020 membrane; GO:0016021 integral component of membrane; GO:0031224 intrinsic component of membrane; GO:0031226 intrinsic component of plasma membrane; GO:0032991 protein-containing complex; GO:0043235 receptor complex; GO:0071944 cell periphery;	GO:0004888 transmembrane signaling receptor activity; GO:0004896 cytokine receptor activity; GO:0004913 interleukin-4 receptor activity; GO:0005488 binding; GO:0005515 protein binding; GO:0038023 signaling receptor activity; GO:0046982 protein heterodimerization activity; GO:0046983 protein dimerization activity; GO:0060089 molecular transducer activity;	PF09238	PF09238 Interleukin-4 receptor alpha chain, N-terminal				WP458 Inflammatory response pathway;WP2841 Focal adhesion: PI3K-Akt-mTOR signaling pathway	http://www.wikipathways.org/instance/WP458_r117908;http://www.wikipathways.org/instance/WP2841_r116712		R-MMU-1280215 Cytokine Signaling in Immune system;R-MMU-168256 Immune System;R-MMU-449147 Signaling by Interleukins;R-MMU-6785807 Interleukin-4 and Interleukin-13 signaling	https://reactome.org/PathwayBrowser/#/R-MMU-1280215;https://reactome.org/PathwayBrowser/#/R-MMU-168256;https://reactome.org/PathwayBrowser/#/R-MMU-449147;https://reactome.org/PathwayBrowser/#/R-MMU-6785807	HALLMARK IL6 JAK STAT3 SIGNALING;HALLMARK INTERFERON ALPHA RESPONSE;HALLMARK INTERFERON GAMMA RESPONSE;HALLMARK INFLAMMATORY RESPONSE;HALLMARK IL2 STAT5 SIGNALING;HALLMARK ALLOGRAFT REJECTION	http://www.gsea-msigdb.org/gsea/msigdb/mouse/geneset/HALLMARK_IL6_JAK_STAT3_SIGNALING;http://www.gsea-msigdb.org/gsea/msigdb/mouse/geneset/HALLMARK_INTERFERON_ALPHA_RESPONSE;http://www.gsea-msigdb.org/gsea/msigdb/mouse/geneset/HALLMARK_INTERFERON_GAMMA_RESPONSE;http://www.gsea-msigdb.org/gsea/msigdb/mouse/geneset/HALLMARK_INFLAMMATORY_RESPONSE;http://www.gsea-msigdb.org/gsea/msigdb/mouse/geneset/…
Q61462	Cytochrome b-245 light chain OS=Mus musculus OX=10090 GN=Cyba PE=1 SV=3	Cyba	0.273032	0.00181669	Down	8.85	2	2	2	8071.34	12253.5	10494.1	40863.1	43239.4	28774.1	30646.3	28715.8	19505.2	0.252438	0.383239	0.328212	1.27803	1.35235	0.899935	0.95849	0.898112	0.610042	plasma membrane	K08009	CYBA; cytochrome b-245, alpha polypeptide	mmu05140 Leishmaniasis; mmu05020 Prion disease; mmu05418 Fluid shear stress and atherosclerosis; mmu04621 NOD-like receptor signaling pathway; mmu05417 Lipid and atherosclerosis; mmu05208 Chemical carcinogenesis - reactive oxygen species; mmu04613 Neutrophil extracellular trap formation; mmu05415 Diabetic cardiomyopathy; mmu04380 Osteoclast differentiation; mmu04670 Leukocyte transendothelial mig…	GO:0001101 response to acid chemical; GO:0001558 regulation of cell growth; GO:0001666 response to hypoxia; GO:0001678 cellular glucose homeostasis; GO:0001775 cell activation; GO:0001817 regulation of cytokine production; GO:0001819 positive regulation of cytokine production; GO:0001936 regulation of endothelial cell proliferation; GO:0001938 positive regulation of endothelial cell proliferation…	GO:0001725 stress fiber; GO:0005622 intracellular anatomical structure; GO:0005634 nucleus; GO:0005737 cytoplasm; GO:0005768 endosome; GO:0005783 endoplasmic reticulum; GO:0005789 endoplasmic reticulum membrane; GO:0005794 Golgi apparatus; GO:0005856 cytoskeleton; GO:0005886 plasma membrane; GO:0005887 integral component of plasma membrane; GO:0005912 adherens junction; GO:0005925 focal adhesion;…	GO:0003824 catalytic activity; GO:0005488 binding; GO:0005515 protein binding; GO:0009055 electron transfer activity; GO:0016175 superoxide-generating NAD(P)H oxidase activity; GO:0016491 oxidoreductase activity; GO:0016651 oxidoreductase activity, acting on NAD(P)H; GO:0017124 SH3 domain binding; GO:0019904 protein domain specific binding; GO:0046982 protein heterodimerization activity; GO:00469…						WP4466 Oxidative stress and redox pathway;WP3626 Microglia pathogen phagocytosis pathway;WP412 Oxidative stress response	http://www.wikipathways.org/instance/WP4466_r116840;http://www.wikipathways.org/instance/WP3626_r116838;http://www.wikipathways.org/instance/WP412_r117038		R-MMU-1222556 ROS and RNS production in phagocytes;R-MMU-1236973 Cross-presentation of particulate exogenous antigens (phagosomes);R-MMU-1236975 Antigen processing-Cross presentation;R-MMU-1280218 Adaptive Immune System;R-MMU-162582 Signal Transduction;R-MMU-168249 Innate Immune System;R-MMU-168256 Immune System;R-MMU-194138 Signaling by VEGF;R-MMU-194315 Signaling by Rho GTPases;R-MMU-195258 RHO…	https://reactome.org/PathwayBrowser/#/R-MMU-1222556;https://reactome.org/PathwayBrowser/#/R-MMU-1236973;https://reactome.org/PathwayBrowser/#/R-MMU-1236975;https://reactome.org/PathwayBrowser/#/R-MMU-1280218;https://reactome.org/PathwayBrowser/#/R-MMU-162582;https://reactome.org/PathwayBrowser/#/R-MMU-168249;https://reactome.org/PathwayBrowser/#/R-MMU-168256;https://reactome.org/PathwayBrowser/#/…
Q7M6Z0	Reticulon-4 receptor-like 2 OS=Mus musculus OX=10090 GN=Rtn4rl2 PE=1 SV=1	Rtn4rl2	0.273671	0.0227793	Down	14.52	6	6	6	413.548	847.773		2198.14	2845.69	1869.52	2668.6	1887.16	1677.87	0.160743	0.329523		0.854401	1.1061	0.726669	1.03727	0.733525	0.652176	extracellular	K16661			GO:0001932 regulation of protein phosphorylation; GO:0001933 negative regulation of protein phosphorylation; GO:0006469 negative regulation of protein kinase activity; GO:0006950 response to stress; GO:0007154 cell communication; GO:0007165 signal transduction; GO:0007166 cell surface receptor signaling pathway; GO:0007275 multicellular organism development; GO:0007399 nervous system development;…	GO:0005576 extracellular region; GO:0005622 intracellular anatomical structure; GO:0005737 cytoplasm; GO:0005886 plasma membrane; GO:0009897 external side of plasma membrane; GO:0009986 cell surface; GO:0016020 membrane; GO:0030424 axon; GO:0031224 intrinsic component of membrane; GO:0031225 anchored component of membrane; GO:0031226 intrinsic component of plasma membrane; GO:0036477 somatodendri…	GO:0004857 enzyme inhibitor activity; GO:0004860 protein kinase inhibitor activity; GO:0019207 kinase regulator activity; GO:0019210 kinase inhibitor activity; GO:0019887 protein kinase regulator activity; GO:0030234 enzyme regulator activity; GO:0038023 signaling receptor activity; GO:0060089 molecular transducer activity; GO:0098772 molecular function regulator;			R	KOG0619	FOG: Leucine rich repeat				R-MMU-163125 Post-translational modification: synthesis of GPI-anchored proteins;R-MMU-392499 Metabolism of proteins;R-MMU-597592 Post-translational protein modification	https://reactome.org/PathwayBrowser/#/R-MMU-163125;https://reactome.org/PathwayBrowser/#/R-MMU-392499;https://reactome.org/PathwayBrowser/#/R-MMU-597592
Q8VD58	Protein EVI2B OS=Mus musculus OX=10090 GN=Evi2b PE=1 SV=1	Evi2b	0.274485	0.00365765	Down	5.41	2	2	2		786.28	736.225	2659.63	3395.98	2264.55	4442.42	2823.41	2165.86		0.287891	0.269564	0.973806	1.24342	0.82915	1.62656	1.03377	0.793015	plasma membrane	K16854			GO:0002376 immune system process; GO:0002520 immune system development; GO:0002682 regulation of immune system process; GO:0002684 positive regulation of immune system process; GO:0002761 regulation of myeloid leukocyte differentiation; GO:0002763 positive regulation of myeloid leukocyte differentiation; GO:0007275 multicellular organism development; GO:0009987 cellular process; GO:0010564 regula…
P21958	Antigen peptide transporter 1 OS=Mus musculus OX=10090 GN=Tap1 PE=1 SV=3	Tap1	0.274568	0.000505271	Down	15.19	11	11	11	10977.4	12702.4	12684.1	36319.3	53880.7	42240.3	26899.5	34349.4	26412	0.314794	0.364261	0.363737	1.04151	1.54511	1.21131	0.771386	0.985023	0.757406	plasma membrane	K05653	ABCB2; ATP-binding cassette, subfamily B (MDR/TAP), member 2 [EC:7.4.2.14]	mmu04612 Antigen processing and presentation; mmu05169 Epstein-Barr virus infection; mmu05340 Primary immunodeficiency; mmu02010 ABC transporters; mmu05168 Herpes simplex virus 1 infection; mmu05163 Human cytomegalovirus infection; mmu05170 Human immunodeficiency virus 1 infection; mmu04145 Phagosome	GO:0001910 regulation of leukocyte mediated cytotoxicity; GO:0001911 negative regulation of leukocyte mediated cytotoxicity; GO:0002376 immune system process; GO:0002474 antigen processing and presentation of peptide antigen via MHC class I; GO:0002478 antigen processing and presentation of exogenous peptide antigen; GO:0002479 antigen processing and presentation of exogenous peptide antigen via …	GO:0005622 intracellular anatomical structure; GO:0005737 cytoplasm; GO:0005783 endoplasmic reticulum; GO:0005789 endoplasmic reticulum membrane; GO:0005793 endoplasmic reticulum-Golgi intermediate compartment; GO:0005815 microtubule organizing center; GO:0005856 cytoskeleton; GO:0012505 endomembrane system; GO:0012506 vesicle membrane; GO:0015630 microtubule cytoskeleton; GO:0016020 membrane; GO…	GO:0000166 nucleotide binding; GO:0003823 antigen binding; GO:0003824 catalytic activity; GO:0005102 signaling receptor binding; GO:0005215 transporter activity; GO:0005488 binding; GO:0005515 protein binding; GO:0005524 ATP binding; GO:0015399 primary active transmembrane transporter activity; GO:0015433 ABC-type peptide antigen transporter activity; GO:0015440 ABC-type peptide transporter activ…	PF00005	PF00005 ABC transporter	U	KOG0058	Peptide exporter, ABC superfamily	WP2910 Mecp2 and associated Rett syndrome;WP1253 Type II interferon signaling (IFNG)	http://www.wikipathways.org/instance/WP2910_r120273;http://www.wikipathways.org/instance/WP1253_r71753		R-MMU-1236974 ER-Phagosome pathway;R-MMU-1236975 Antigen processing-Cross presentation;R-MMU-1280218 Adaptive Immune System;R-MMU-168256 Immune System;R-MMU-983169 Class I MHC mediated antigen processing & presentation;R-MMU-983170 Antigen Presentation: Folding, assembly and peptide loading of class I MHC	https://reactome.org/PathwayBrowser/#/R-MMU-1236974;https://reactome.org/PathwayBrowser/#/R-MMU-1236975;https://reactome.org/PathwayBrowser/#/R-MMU-1280218;https://reactome.org/PathwayBrowser/#/R-MMU-168256;https://reactome.org/PathwayBrowser/#/R-MMU-983169;https://reactome.org/PathwayBrowser/#/R-MMU-983170	HALLMARK TNFA SIGNALING VIA NFKB;HALLMARK APOPTOSIS;HALLMARK INTERFERON ALPHA RESPONSE;HALLMARK INTERFERON GAMMA RESPONSE;HALLMARK P53 PATHWAY;HALLMARK UV RESPONSE UP;HALLMARK ALLOGRAFT REJECTION	http://www.gsea-msigdb.org/gsea/msigdb/mouse/geneset/HALLMARK_TNFA_SIGNALING_VIA_NFKB;http://www.gsea-msigdb.org/gsea/msigdb/mouse/geneset/HALLMARK_APOPTOSIS;http://www.gsea-msigdb.org/gsea/msigdb/mouse/geneset/HALLMARK_INTERFERON_ALPHA_RESPONSE;http://www.gsea-msigdb.org/gsea/msigdb/mouse/geneset/HALLMARK_INTERFERON_GAMMA_RESPONSE;http://www.gsea-msigdb.org/gsea/msigdb/mouse/geneset/HALLMARK_P53…
O89053	Coronin-1A OS=Mus musculus OX=10090 GN=Coro1a PE=1 SV=5	Coro1a	0.275123	0.000720351	Down	24.3	13	13	13	29572.7	36766.6	38705.8	114868	156286	110657	124109	93105.4	65670	0.281257	0.349676	0.368119	1.09247	1.48639	1.05242	1.18036	0.885496	0.624567	mitochondria	K13882	CORO1A; coronin-1A	mmu04145 Phagosome; mmu05152 Tuberculosis	GO:0000147 actin cortical patch assembly; GO:0001667 ameboidal-type cell migration; GO:0001755 neural crest cell migration; GO:0001775 cell activation; GO:0001776 leukocyte homeostasis; GO:0001845 phagolysosome assembly; GO:0001894 tissue homeostasis; GO:0001906 cell killing; GO:0001909 leukocyte mediated cytotoxicity; GO:0001932 regulation of protein phosphorylation; GO:0001933 negative regulati…	GO:0001725 stress fiber; GO:0001772 immunological synapse; GO:0001891 phagocytic cup; GO:0005622 intracellular anatomical structure; GO:0005737 cytoplasm; GO:0005768 endosome; GO:0005769 early endosome; GO:0005829 cytosol; GO:0005856 cytoskeleton; GO:0005884 actin filament; GO:0005886 plasma membrane; GO:0005901 caveola; GO:0005911 cell-cell junction; GO:0005938 cell cortex; GO:0012505 endomembra…	GO:0003779 actin binding; GO:0003785 actin monomer binding; GO:0005488 binding; GO:0005515 protein binding; GO:0008022 protein C-terminus binding; GO:0008092 cytoskeletal protein binding; GO:0017022 myosin binding; GO:0019899 enzyme binding; GO:0031267 small GTPase binding; GO:0032036 myosin heavy chain binding; GO:0042802 identical protein binding; GO:0042803 protein homodimerization activity; G…	PF08953	PF08953 Domain of unknown function (DUF1899)	Z	KOG0303	Actin-binding protein Coronin, contains WD40 repeats						HALLMARK MTORC1 SIGNALING	http://www.gsea-msigdb.org/gsea/msigdb/mouse/geneset/HALLMARK_MTORC1_SIGNALING
Q60963	Platelet-activating factor acetylhydrolase OS=Mus musculus OX=10090 GN=Pla2g7 PE=1 SV=2	Pla2g7	0.275179	0.00128331	Down	15.45	6	6	6	2055.8	1886.92	2023.65	8737.01	7720.77	5223.96	8567.06	3570.45	2364.99	0.298902	0.274347	0.294227	1.27031	1.12256	0.759534	1.2456	0.519123	0.343856	extracellular	K01062	PLA2G7; platelet-activating factor acetylhydrolase [EC:3.1.1.47]	mmu00565 Ether lipid metabolism; mmu01100 Metabolic pathways	GO:0002009 morphogenesis of an epithelium; GO:0002682 regulation of immune system process; GO:0002684 positive regulation of immune system process; GO:0002685 regulation of leukocyte migration; GO:0002687 positive regulation of leukocyte migration; GO:0002688 regulation of leukocyte chemotaxis; GO:0002690 positive regulation of leukocyte chemotaxis; GO:0006629 lipid metabolic process; GO:0006644 …	GO:0005576 extracellular region; GO:0005615 extracellular space; GO:0005622 intracellular anatomical structure; GO:0005737 cytoplasm; GO:0005783 endoplasmic reticulum; GO:0005789 endoplasmic reticulum membrane; GO:0005829 cytosol; GO:0012505 endomembrane system; GO:0016020 membrane; GO:0031984 organelle subcompartment; GO:0032991 protein-containing complex; GO:0032994 protein-lipid complex; GO:00…	GO:0003824 catalytic activity; GO:0003847 1-alkyl-2-acetylglycerophosphocholine esterase activity; GO:0004620 phospholipase activity; GO:0004623 phospholipase A2 activity; GO:0005488 binding; GO:0005543 phospholipid binding; GO:0008289 lipid binding; GO:0016298 lipase activity; GO:0016787 hydrolase activity; GO:0016788 hydrolase activity, acting on ester bonds; GO:0043167 ion binding; GO:0043168 …	PF03403	PF03403 Platelet-activating factor acetylhydrolase, isoform II	I	KOG3847	Phospholipase A2 (platelet-activating factor acetylhydrolase in humans)				R-MMU-2980736 Peptide hormone metabolism;R-MMU-392499 Metabolism of proteins;R-MMU-422085 Synthesis, secretion, and deacylation of Ghrelin	https://reactome.org/PathwayBrowser/#/R-MMU-2980736;https://reactome.org/PathwayBrowser/#/R-MMU-392499;https://reactome.org/PathwayBrowser/#/R-MMU-422085	HALLMARK COMPLEMENT	http://www.gsea-msigdb.org/gsea/msigdb/mouse/geneset/HALLMARK_COMPLEMENT
P09242	Alkaline phosphatase, tissue-nonspecific isozyme OS=Mus musculus OX=10090 GN=Alpl PE=1 SV=2	Alpl	0.275523	0.00591223	Down	21.37	9	9	9	2329.45	2463.64	2161.33	11164.8	8915.9	5160.1	9077.6	3706.23	3460.25	0.312176	0.330159	0.289646	1.49623	1.19485	0.69152	1.21651	0.496682	0.463718	extracellular	K01077	E3.1.3.1; alkaline phosphatase [EC:3.1.3.1]	mmu00730 Thiamine metabolism; mmu00790 Folate biosynthesis; mmu01100 Metabolic pathways; mmu01240 Biosynthesis of cofactors	GO:0000003 reproduction; GO:0001501 skeletal system development; GO:0001503 ossification; GO:0001958 endochondral ossification; GO:0002237 response to molecule of bacterial origin; GO:0003006 developmental process involved in reproduction; GO:0006793 phosphorus metabolic process; GO:0006796 phosphate-containing compound metabolic process; GO:0007275 multicellular organism development; GO:0007399 …	GO:0005576 extracellular region; GO:0005615 extracellular space; GO:0005622 intracellular anatomical structure; GO:0005737 cytoplasm; GO:0005886 plasma membrane; GO:0005903 brush border; GO:0009897 external side of plasma membrane; GO:0009986 cell surface; GO:0016020 membrane; GO:0030016 myofibril; GO:0031012 extracellular matrix; GO:0031224 intrinsic component of membrane; GO:0031225 anchored co…	GO:0000287 magnesium ion binding; GO:0002020 protease binding; GO:0003824 catalytic activity; GO:0004035 alkaline phosphatase activity; GO:0005488 binding; GO:0005515 protein binding; GO:0008270 zinc ion binding; GO:0016462 pyrophosphatase activity; GO:0016787 hydrolase activity; GO:0016788 hydrolase activity, acting on ester bonds; GO:0016791 phosphatase activity; GO:0016817 hydrolase activity, …	PF00245	PF00245 Alkaline phosphatase	P	KOG4126	Alkaline phosphatase	WP1270 Endochondral ossification	http://www.wikipathways.org/instance/WP1270_r117880		R-MMU-163125 Post-translational modification: synthesis of GPI-anchored proteins;R-MMU-392499 Metabolism of proteins;R-MMU-597592 Post-translational protein modification	https://reactome.org/PathwayBrowser/#/R-MMU-163125;https://reactome.org/PathwayBrowser/#/R-MMU-392499;https://reactome.org/PathwayBrowser/#/R-MMU-597592
Q18PI6	SLAM family member 5 OS=Mus musculus OX=10090 GN=Cd84 PE=1 SV=1	Cd84	0.277073	0.0133603	Down	7.29	2	2	2		492.147	834.374	2162.6	2973.64	2045.2	2208.14	1645.81	2045.19		0.225304	0.381975	0.990033	1.36133	0.936288	1.01088	0.753448	0.936283	peroxisome	K06511			GO:0001817 regulation of cytokine production; GO:0001818 negative regulation of cytokine production; GO:0001819 positive regulation of cytokine production; GO:0001932 regulation of protein phosphorylation; GO:0001934 positive regulation of protein phosphorylation; GO:0002376 immune system process; GO:0002682 regulation of immune system process; GO:0002683 negative regulation of immune system proc…	GO:0005886 plasma membrane; GO:0005887 integral component of plasma membrane; GO:0016020 membrane; GO:0016021 integral component of membrane; GO:0031224 intrinsic component of membrane; GO:0031226 intrinsic component of plasma membrane; GO:0071944 cell periphery;	GO:0005488 binding; GO:0005515 protein binding; GO:0042802 identical protein binding;						WP3625 Tyrobp causal network in microglia	http://www.wikipathways.org/instance/WP3625_r116680		R-MMU-109582 Hemostasis;R-MMU-202733 Cell surface interactions at the vascular wall	https://reactome.org/PathwayBrowser/#/R-MMU-109582;https://reactome.org/PathwayBrowser/#/R-MMU-202733
P06339	H-2 class I histocompatibility antigen, D-37 alpha chain OS=Mus musculus OX=10090 GN=H2-T23 PE=1 SV=1	H2-T23	0.277526	0.00179447	Down	27.17	9	7	7	1075.57	1776.92	1581.55	5246.36	4551.5	6179.19	2551.77	4323.54	4081.32	0.285418	0.471531	0.419686	1.3922	1.2078	1.63973	0.677148	1.14731	1.08304	extracellular	K06751	MHC1; MHC class I antigen	mmu04612 Antigen processing and presentation; mmu05165 Human papillomavirus infection; mmu04218 Cellular senescence; mmu05166 Human T-cell leukemia virus 1 infection; mmu05320 Autoimmune thyroid disease; mmu05332 Graft-versus-host disease; mmu05167 Kaposi sarcoma-associated herpesvirus infection; mmu05169 Epstein-Barr virus infection; mmu05330 Allograft rejection; mmu05163 Human cytomegalovirus i…	GO:0000003 reproduction; GO:0001775 cell activation; GO:0001816 cytokine production; GO:0001817 regulation of cytokine production; GO:0001819 positive regulation of cytokine production; GO:0001910 regulation of leukocyte mediated cytotoxicity; GO:0001911 negative regulation of leukocyte mediated cytotoxicity; GO:0001912 positive regulation of leukocyte mediated cytotoxicity; GO:0001914 regulation…	GO:0005576 extracellular region; GO:0005615 extracellular space; GO:0005622 intracellular anatomical structure; GO:0005737 cytoplasm; GO:0005783 endoplasmic reticulum; GO:0005789 endoplasmic reticulum membrane; GO:0005794 Golgi apparatus; GO:0005795 Golgi stack; GO:0005797 Golgi medial cisterna; GO:0005886 plasma membrane; GO:0009897 external side of plasma membrane; GO:0009986 cell surface; GO:0…	GO:0003823 antigen binding; GO:0005102 signaling receptor binding; GO:0005488 binding; GO:0005515 protein binding; GO:0030881 beta-2-microglobulin binding; GO:0033218 amide binding; GO:0042277 peptide binding; GO:0042287 MHC protein binding; GO:0042288 MHC class I protein binding; GO:0042605 peptide antigen binding; GO:0042608 T cell receptor binding; GO:0044877 protein-containing complex binding…	PF00129; PF07654	PF00129 Class I Histocompatibility antigen, domains alpha 1 and 2; PF07654 Immunoglobulin C1-set domain							R-MMU-1236974 ER-Phagosome pathway;R-MMU-1236975 Antigen processing-Cross presentation;R-MMU-1236977 Endosomal/Vacuolar pathway;R-MMU-1280218 Adaptive Immune System;R-MMU-168249 Innate Immune System;R-MMU-168256 Immune System;R-MMU-198933 Immunoregulatory interactions between a Lymphoid and a non-Lymphoid cell;R-MMU-6798695 Neutrophil degranulation;R-MMU-983169 Class I MHC mediated antigen proces…	https://reactome.org/PathwayBrowser/#/R-MMU-1236974;https://reactome.org/PathwayBrowser/#/R-MMU-1236975;https://reactome.org/PathwayBrowser/#/R-MMU-1236977;https://reactome.org/PathwayBrowser/#/R-MMU-1280218;https://reactome.org/PathwayBrowser/#/R-MMU-168249;https://reactome.org/PathwayBrowser/#/R-MMU-168256;https://reactome.org/PathwayBrowser/#/R-MMU-198933;https://reactome.org/PathwayBrowser/#/…
P47879	Insulin-like growth factor-binding protein 4 OS=Mus musculus OX=10090 GN=Igfbp4 PE=1 SV=2	Igfbp4	0.27891	0.000798466	Down	22.44	5	5	5	1416.64	1761.43	1760.33	6377.95	6724.85	4603.26	7532.9	3583.79	3350.96	0.279404	0.347407	0.34719	1.25792	1.32634	0.907901	1.48571	0.706831	0.66091	extracellular	K23576			GO:0001501 skeletal system development; GO:0001558 regulation of cell growth; GO:0001932 regulation of protein phosphorylation; GO:0001934 positive regulation of protein phosphorylation; GO:0006109 regulation of carbohydrate metabolic process; GO:0006139 nucleobase-containing compound metabolic process; GO:0006259 DNA metabolic process; GO:0006464 cellular protein modification process; GO:0006725…	GO:0005576 extracellular region; GO:0005615 extracellular space; GO:0005622 intracellular anatomical structure; GO:0005737 cytoplasm; GO:0005783 endoplasmic reticulum; GO:0005788 endoplasmic reticulum lumen; GO:0012505 endomembrane system; GO:0031974 membrane-enclosed lumen; GO:0043226 organelle; GO:0043227 membrane-bounded organelle; GO:0043229 intracellular organelle; GO:0043231 intracellular m…	GO:0005102 signaling receptor binding; GO:0005488 binding; GO:0005515 protein binding; GO:0005520 insulin-like growth factor binding; GO:0019838 growth factor binding; GO:0031994 insulin-like growth factor I binding; GO:0031995 insulin-like growth factor II binding;	PF00219; PF00086	PF00219 Insulin-like growth factor binding protein; PF00086 Thyroglobulin type-1 repeat				WP3675 Factors and pathways affecting insulin-like growth factor (IGF1)-Akt signaling;WP385 Myometrial relaxation and contraction pathways	http://www.wikipathways.org/instance/WP3675_r90178;http://www.wikipathways.org/instance/WP385_r122794		R-MMU-381426 Regulation of Insulin-like Growth Factor (IGF) transport and uptake by Insulin-like Growth Factor Binding Proteins (IGFBPs);R-MMU-392499 Metabolism of proteins;R-MMU-597592 Post-translational protein modification;R-MMU-8957275 Post-translational protein phosphorylation	https://reactome.org/PathwayBrowser/#/R-MMU-381426;https://reactome.org/PathwayBrowser/#/R-MMU-392499;https://reactome.org/PathwayBrowser/#/R-MMU-597592;https://reactome.org/PathwayBrowser/#/R-MMU-8957275	HALLMARK ESTROGEN RESPONSE EARLY;HALLMARK ESTROGEN RESPONSE LATE;HALLMARK EPITHELIAL MESENCHYMAL TRANSITION;HALLMARK XENOBIOTIC METABOLISM	http://www.gsea-msigdb.org/gsea/msigdb/mouse/geneset/HALLMARK_ESTROGEN_RESPONSE_EARLY;http://www.gsea-msigdb.org/gsea/msigdb/mouse/geneset/HALLMARK_ESTROGEN_RESPONSE_LATE;http://www.gsea-msigdb.org/gsea/msigdb/mouse/geneset/HALLMARK_EPITHELIAL_MESENCHYMAL_TRANSITION;http://www.gsea-msigdb.org/gsea/msigdb/mouse/geneset/HALLMARK_XENOBIOTIC_METABOLISM
Q61107	Guanylate-binding protein 4 OS=Mus musculus OX=10090 GN=Gbp4 PE=1 SV=1	Gbp4	0.279666	0.00238862	Down	19.35	11	10	10	3894.52	6288.54	5670.62	15785.4	23386.9	17515.7	10930.8	14290.2	9132.09	0.279534	0.451368	0.407016	1.13302	1.67863	1.25721	0.784572	1.0257	0.655468	cytoplasm	K20899	GBP1_3_4_7; guanylate-binding protein 1/3/4/7	mmu04621 NOD-like receptor signaling pathway	GO:0001562 response to protozoan; GO:0001816 cytokine production; GO:0001817 regulation of cytokine production; GO:0001819 positive regulation of cytokine production; GO:0002237 response to molecule of bacterial origin; GO:0002376 immune system process; GO:0002682 regulation of immune system process; GO:0002684 positive regulation of immune system process; GO:0002790 peptide secretion; GO:0006810…	GO:0005576 extracellular region; GO:0005622 intracellular anatomical structure; GO:0005634 nucleus; GO:0005654 nucleoplasm; GO:0005737 cytoplasm; GO:0005794 Golgi apparatus; GO:0005829 cytosol; GO:0005856 cytoskeleton; GO:0012505 endomembrane system; GO:0015629 actin cytoskeleton; GO:0018995 host cellular component; GO:0020003 symbiont-containing vacuole; GO:0020005 symbiont-containing vacuole me…	GO:0000166 nucleotide binding; GO:0001882 nucleoside binding; GO:0001883 purine nucleoside binding; GO:0003824 catalytic activity; GO:0003924 GTPase activity; GO:0005488 binding; GO:0005515 protein binding; GO:0016462 pyrophosphatase activity; GO:0016787 hydrolase activity; GO:0016817 hydrolase activity, acting on acid anhydrides; GO:0016818 hydrolase activity, acting on acid anhydrides, in phosp…	PF02263; PF02841	PF02263 Guanylate-binding protein, N-terminal domain; PF02841 Guanylate-binding protein, C-terminal domain	R	KOG2037	Guanylate-binding protein						HALLMARK INTERFERON ALPHA RESPONSE;HALLMARK INTERFERON GAMMA RESPONSE;HALLMARK IL2 STAT5 SIGNALING	http://www.gsea-msigdb.org/gsea/msigdb/mouse/geneset/HALLMARK_INTERFERON_ALPHA_RESPONSE;http://www.gsea-msigdb.org/gsea/msigdb/mouse/geneset/HALLMARK_INTERFERON_GAMMA_RESPONSE;http://www.gsea-msigdb.org/gsea/msigdb/mouse/geneset/HALLMARK_IL2_STAT5_SIGNALING
E9Q414	Apolipoprotein B-100 OS=Mus musculus OX=10090 GN=Apob PE=1 SV=1	Apob	0.281161	0.0020728	Down	14.14	61	61	61	2957.8	3251.86	4499.53	15217.8	12979.1	9892.23	17275.3	9204.24	6263.83	0.230943	0.253903	0.35132	1.18819	1.0134	0.772378	1.34884	0.71866	0.489075	extracellular	K14462	APOB; apolipoprotein B	mmu04979 Cholesterol metabolism; mmu04977 Vitamin digestion and absorption; mmu05417 Lipid and atherosclerosis; mmu04975 Fat digestion and absorption	GO:0000003 reproduction; GO:0001101 response to acid chemical; GO:0001523 retinoid metabolic process; GO:0001568 blood vessel development; GO:0001701 in utero embryonic development; GO:0001944 vasculature development; GO:0002218 activation of innate immune response; GO:0002221 pattern recognition receptor signaling pathway; GO:0002224 toll-like receptor signaling pathway; GO:0002237 response to m…	GO:0000323 lytic vacuole; GO:0005576 extracellular region; GO:0005615 extracellular space; GO:0005622 intracellular anatomical structure; GO:0005737 cytoplasm; GO:0005764 lysosome; GO:0005768 endosome; GO:0005769 early endosome; GO:0005773 vacuole; GO:0005775 vacuolar lumen; GO:0005783 endoplasmic reticulum; GO:0005788 endoplasmic reticulum lumen; GO:0005789 endoplasmic reticulum membrane; GO:000…	GO:0005102 signaling receptor binding; GO:0005215 transporter activity; GO:0005319 lipid transporter activity; GO:0005488 binding; GO:0005515 protein binding; GO:0005539 glycosaminoglycan binding; GO:0005543 phospholipid binding; GO:0008201 heparin binding; GO:0008289 lipid binding; GO:0015248 sterol transporter activity; GO:0019899 enzyme binding; GO:0035473 lipase binding; GO:0043167 ion bindin…	PF09172	PF09172 Vitellinogen, open beta-sheet	I	KOG4338	Predicted lipoprotein				R-MMU-109582 Hemostasis;R-MMU-1430728 Metabolism;R-MMU-168249 Innate Immune System;R-MMU-168256 Immune System;R-MMU-168898 Toll-like Receptor Cascades;R-MMU-174824 Plasma lipoprotein assembly, remodeling, and clearance;R-MMU-196854 Metabolism of vitamins and cofactors;R-MMU-199991 Membrane Trafficking;R-MMU-202733 Cell surface interactions at the vascular wall;R-MMU-2173782 Binding and Uptake of …	https://reactome.org/PathwayBrowser/#/R-MMU-109582;https://reactome.org/PathwayBrowser/#/R-MMU-1430728;https://reactome.org/PathwayBrowser/#/R-MMU-168249;https://reactome.org/PathwayBrowser/#/R-MMU-168256;https://reactome.org/PathwayBrowser/#/R-MMU-168898;https://reactome.org/PathwayBrowser/#/R-MMU-174824;https://reactome.org/PathwayBrowser/#/R-MMU-196854;https://reactome.org/PathwayBrowser/#/R-M…
Q07797	Galectin-3-binding protein OS=Mus musculus OX=10090 GN=Lgals3bp PE=1 SV=1	Lgals3bp	0.281444	3.80539e-06	Down	19.06	9	9	9	19126.9	19774.7	20738.1	73663	67131	71112.1	54269.7	60996.8	53315.5	0.331457	0.342683	0.359379	1.27653	1.16334	1.23233	0.940461	1.05704	0.923925	extracellular	K17300			GO:0002576 platelet degranulation; GO:0006810 transport; GO:0006887 exocytosis; GO:0006897 endocytosis; GO:0006898 receptor-mediated endocytosis; GO:0006950 response to stress; GO:0006952 defense response; GO:0006968 cellular defense response; GO:0007154 cell communication; GO:0007165 signal transduction; GO:0009987 cellular process; GO:0016192 vesicle-mediated transport; GO:0023052 signaling; GO…	GO:0005576 extracellular region; GO:0005615 extracellular space; GO:0005622 intracellular anatomical structure; GO:0005737 cytoplasm; GO:0012505 endomembrane system; GO:0030141 secretory granule; GO:0031089 platelet dense granule lumen; GO:0031410 cytoplasmic vesicle; GO:0031974 membrane-enclosed lumen; GO:0031982 vesicle; GO:0031983 vesicle lumen; GO:0034774 secretory granule lumen; GO:0042827 p…	GO:0005044 scavenger receptor activity; GO:0038024 cargo receptor activity;	PF00530; PF07707	PF00530 Scavenger receptor cysteine-rich domain; PF07707 BTB And C-terminal Kelch							R-MMU-109582 Hemostasis;R-MMU-114608 Platelet degranulation ;R-MMU-76002 Platelet activation, signaling and aggregation;R-MMU-76005 Response to elevated platelet cytosolic Ca2+	https://reactome.org/PathwayBrowser/#/R-MMU-109582;https://reactome.org/PathwayBrowser/#/R-MMU-114608;https://reactome.org/PathwayBrowser/#/R-MMU-76002;https://reactome.org/PathwayBrowser/#/R-MMU-76005	HALLMARK INTERFERON ALPHA RESPONSE;HALLMARK INTERFERON GAMMA RESPONSE	http://www.gsea-msigdb.org/gsea/msigdb/mouse/geneset/HALLMARK_INTERFERON_ALPHA_RESPONSE;http://www.gsea-msigdb.org/gsea/msigdb/mouse/geneset/HALLMARK_INTERFERON_GAMMA_RESPONSE
P21995	Embigin OS=Mus musculus OX=10090 GN=Emb PE=1 SV=2	Emb	0.282564	0.00126079	Down	16.06	5	5	5	1938.96	2924.14	2450.83	7666.28	10456.5	7761.41	8749.06	4906.97	3986.11	0.256751	0.387206	0.324532	1.01515	1.38462	1.02774	1.15852	0.649766	0.527829	extracellular				GO:0006810 transport; GO:0006811 ion transport; GO:0006820 anion transport; GO:0007155 cell adhesion; GO:0015711 organic anion transport; GO:0015718 monocarboxylic acid transport; GO:0015727 lactate transport; GO:0015849 organic acid transport; GO:0015850 organic hydroxy compound transport; GO:0022610 biological adhesion; GO:0034220 ion transmembrane transport; GO:0035873 lactate transmembrane tr…	GO:0005886 plasma membrane; GO:0005887 integral component of plasma membrane; GO:0016020 membrane; GO:0016021 integral component of membrane; GO:0031224 intrinsic component of membrane; GO:0031226 intrinsic component of plasma membrane; GO:0071944 cell periphery;		PF07679	PF07679 Immunoglobulin I-set domain							R-MMU-382551 Transport of small molecules;R-MMU-425366 Transport of bile salts and organic acids, metal ions and amine compounds;R-MMU-425407 SLC-mediated transmembrane transport;R-MMU-433692 Proton-coupled monocarboxylate transport	https://reactome.org/PathwayBrowser/#/R-MMU-382551;https://reactome.org/PathwayBrowser/#/R-MMU-425366;https://reactome.org/PathwayBrowser/#/R-MMU-425407;https://reactome.org/PathwayBrowser/#/R-MMU-433692
P97290	Plasma protease C1 inhibitor OS=Mus musculus OX=10090 GN=Serping1 PE=1 SV=3	Serping1	0.28528	0.000153387	Down	16.87	9	9	9	8413.97	10697.6	10974.7	33092.6	36879.7	35489.9	41340	26314.7	20253.9	0.269893	0.343145	0.352033	1.0615	1.18298	1.1384	1.32605	0.844091	0.64968	extracellular	K04001	SERPING1; C1 inhibitor	mmu05133 Pertussis; mmu04610 Complement and coagulation cascades	GO:0001868 regulation of complement activation, lectin pathway; GO:0001869 negative regulation of complement activation, lectin pathway; GO:0002576 platelet degranulation; GO:0002673 regulation of acute inflammatory response; GO:0002682 regulation of immune system process; GO:0002683 negative regulation of immune system process; GO:0002697 regulation of immune effector process; GO:0002698 negativ…	GO:0005576 extracellular region; GO:0005615 extracellular space; GO:0005622 intracellular anatomical structure; GO:0005737 cytoplasm; GO:0012505 endomembrane system; GO:0030141 secretory granule; GO:0031091 platelet alpha granule; GO:0031093 platelet alpha granule lumen; GO:0031410 cytoplasmic vesicle; GO:0031974 membrane-enclosed lumen; GO:0031982 vesicle; GO:0031983 vesicle lumen; GO:0034774 se…	GO:0004857 enzyme inhibitor activity; GO:0004866 endopeptidase inhibitor activity; GO:0004867 serine-type endopeptidase inhibitor activity; GO:0030234 enzyme regulator activity; GO:0030414 peptidase inhibitor activity; GO:0061134 peptidase regulator activity; GO:0061135 endopeptidase regulator activity; GO:0098772 molecular function regulator;	PF00079	PF00079 Serpin (serine protease inhibitor)	V	KOG2392	Serpin				R-MMU-109582 Hemostasis;R-MMU-114608 Platelet degranulation ;R-MMU-140837 Intrinsic Pathway of Fibrin Clot Formation;R-MMU-140877 Formation of Fibrin Clot (Clotting Cascade);R-MMU-166658 Complement cascade;R-MMU-168249 Innate Immune System;R-MMU-168256 Immune System;R-MMU-76002 Platelet activation, signaling and aggregation;R-MMU-76005 Response to elevated platelet cytosolic Ca2+;R-MMU-977606 Reg…	https://reactome.org/PathwayBrowser/#/R-MMU-109582;https://reactome.org/PathwayBrowser/#/R-MMU-114608;https://reactome.org/PathwayBrowser/#/R-MMU-140837;https://reactome.org/PathwayBrowser/#/R-MMU-140877;https://reactome.org/PathwayBrowser/#/R-MMU-166658;https://reactome.org/PathwayBrowser/#/R-MMU-168249;https://reactome.org/PathwayBrowser/#/R-MMU-168256;https://reactome.org/PathwayBrowser/#/R-MM…	HALLMARK INTERFERON GAMMA RESPONSE;HALLMARK COMPLEMENT;HALLMARK COAGULATION	http://www.gsea-msigdb.org/gsea/msigdb/mouse/geneset/HALLMARK_INTERFERON_GAMMA_RESPONSE;http://www.gsea-msigdb.org/gsea/msigdb/mouse/geneset/HALLMARK_COMPLEMENT;http://www.gsea-msigdb.org/gsea/msigdb/mouse/geneset/HALLMARK_COAGULATION
Q8CG16	Complement C1r-A subcomponent OS=Mus musculus OX=10090 GN=C1ra PE=1 SV=1	C1ra	0.286676	0.000792914	Down	17.11	9	9	9	1566.26	2085.23	1758.54	5660.58	7705.17	5505.86	7062.2	4540.26	3562.71	0.27508	0.366226	0.30885	0.994159	1.35325	0.966986	1.24032	0.797399	0.625713	extracellular	K01330	C1R; complement component 1, r subcomponent [EC:3.4.21.41]	mmu05322 Systemic lupus erythematosus; mmu05171 Coronavirus disease - COVID-19; mmu05150 Staphylococcus aureus infection; mmu05133 Pertussis; mmu04610 Complement and coagulation cascades; mmu04145 Phagosome	GO:0002250 adaptive immune response; GO:0002252 immune effector process; GO:0002253 activation of immune response; GO:0002376 immune system process; GO:0002443 leukocyte mediated immunity; GO:0002449 lymphocyte mediated immunity; GO:0002455 humoral immune response mediated by circulating immunoglobulin; GO:0002460 adaptive immune response based on somatic recombination of immune receptors built f…	GO:0005576 extracellular region; GO:0005615 extracellular space;	GO:0003824 catalytic activity; GO:0004175 endopeptidase activity; GO:0004252 serine-type endopeptidase activity; GO:0005488 binding; GO:0005509 calcium ion binding; GO:0008233 peptidase activity; GO:0008236 serine-type peptidase activity; GO:0016787 hydrolase activity; GO:0017171 serine hydrolase activity; GO:0043167 ion binding; GO:0043169 cation binding; GO:0046872 metal ion binding; GO:0140096…	PF00431; PF14670; PF00084; PF00089	PF00431 CUB domain; PF14670 Coagulation Factor Xa inhibitory site; PF00084 Sushi repeat (SCR repeat); PF00089 Trypsin	E	KOG3627	Trypsin	WP200 Complement activation, classical pathway;WP1496 Oxidative damage response	http://www.wikipathways.org/instance/WP200_r117868;http://www.wikipathways.org/instance/WP1496_r120957		R-MMU-166658 Complement cascade;R-MMU-166663 Initial triggering of complement;R-MMU-166786 Creation of C4 and C2 activators;R-MMU-168249 Innate Immune System;R-MMU-168256 Immune System;R-MMU-173623 Classical antibody-mediated complement activation;R-MMU-977606 Regulation of Complement cascade	https://reactome.org/PathwayBrowser/#/R-MMU-166658;https://reactome.org/PathwayBrowser/#/R-MMU-166663;https://reactome.org/PathwayBrowser/#/R-MMU-166786;https://reactome.org/PathwayBrowser/#/R-MMU-168249;https://reactome.org/PathwayBrowser/#/R-MMU-168256;https://reactome.org/PathwayBrowser/#/R-MMU-173623;https://reactome.org/PathwayBrowser/#/R-MMU-977606
Q8CBA2	Schlafen family member 5 OS=Mus musculus OX=10090 GN=Slfn5 PE=1 SV=2	Slfn5	0.287742	0.00230428	Down	9.05	7	7	7	1116.56	1439.76	850.72	3205.31	4188.03	4447.26	3901.23	6527.17	2902.12	0.313477	0.404216	0.238842	0.899899	1.1758	1.24858	1.09528	1.83252	0.814777	cytoplasm				GO:0006139 nucleobase-containing compound metabolic process; GO:0006399 tRNA metabolic process; GO:0006401 RNA catabolic process; GO:0006402 mRNA catabolic process; GO:0006725 cellular aromatic compound metabolic process; GO:0006807 nitrogen compound metabolic process; GO:0008152 metabolic process; GO:0009056 catabolic process; GO:0009057 macromolecule catabolic process; GO:0009892 negative regul…	GO:0005622 intracellular anatomical structure; GO:0005634 nucleus; GO:0005737 cytoplasm; GO:0043226 organelle; GO:0043227 membrane-bounded organelle; GO:0043229 intracellular organelle; GO:0043231 intracellular membrane-bounded organelle;	GO:0003824 catalytic activity; GO:0004518 nuclease activity; GO:0004519 endonuclease activity; GO:0004521 endoribonuclease activity; GO:0004540 ribonuclease activity; GO:0005488 binding; GO:0008270 zinc ion binding; GO:0016787 hydrolase activity; GO:0016788 hydrolase activity, acting on ester bonds; GO:0043021 ribonucleoprotein complex binding; GO:0043022 ribosome binding; GO:0043167 ion binding;…	PF04326	PF04326 Putative DNA-binding domain
Q64112	Interferon-induced protein with tetratricopeptide repeats 2 OS=Mus musculus OX=10090 GN=Ifit2 PE=1 SV=1	Ifit2	0.288902	0.0126115	Down	13.14	5	5	5	1967.87	1551.42	2854.04	4629.62	7496.04	9934.89	2565.27	7753.98	3390.7	0.410611	0.323716	0.595517	0.966005	1.56411	2.07299	0.535263	1.61793	0.707495	cytoplasm	K24848			GO:0002252 immune effector process; GO:0002376 immune system process; GO:0006915 apoptotic process; GO:0006950 response to stress; GO:0006952 defense response; GO:0006955 immune response; GO:0006996 organelle organization; GO:0007005 mitochondrion organization; GO:0007154 cell communication; GO:0007165 signal transduction; GO:0007166 cell surface receptor signaling pathway; GO:0008219 cell death;…	GO:0005622 intracellular anatomical structure; GO:0005737 cytoplasm; GO:0005783 endoplasmic reticulum; GO:0005829 cytosol; GO:0012505 endomembrane system; GO:0043226 organelle; GO:0043227 membrane-bounded organelle; GO:0043229 intracellular organelle; GO:0043231 intracellular membrane-bounded organelle;		PF14559	PF14559 Tetratricopeptide repeat	R	KOG1124	FOG: TPR repeat	WP1253 Type II interferon signaling (IFNG)	http://www.wikipathways.org/instance/WP1253_r71753				HALLMARK TNFA SIGNALING VIA NFKB;HALLMARK INTERFERON ALPHA RESPONSE;HALLMARK INTERFERON GAMMA RESPONSE	http://www.gsea-msigdb.org/gsea/msigdb/mouse/geneset/HALLMARK_TNFA_SIGNALING_VIA_NFKB;http://www.gsea-msigdb.org/gsea/msigdb/mouse/geneset/HALLMARK_INTERFERON_ALPHA_RESPONSE;http://www.gsea-msigdb.org/gsea/msigdb/mouse/geneset/HALLMARK_INTERFERON_GAMMA_RESPONSE
P06800	Receptor-type tyrosine-protein phosphatase C OS=Mus musculus OX=10090 GN=Ptprc PE=1 SV=4	Ptprc	0.28892	0.00104745	Down	17.09	22	22	22	8049.23	9184.1	9430.5	25384.9	39419.6	27483.4	35227.7	25424.6	17426.9	0.292659	0.333921	0.34288	0.92296	1.43324	0.999258	1.28083	0.924403	0.633618	extracellular	K06478	PTPRC; receptor-type tyrosine-protein phosphatase C [EC:3.1.3.48]	mmu05340 Primary immunodeficiency; mmu04666 Fc gamma R-mediated phagocytosis; mmu04660 T cell receptor signaling pathway; mmu04514 Cell adhesion molecules; mmu05132 Salmonella infection	GO:0000018 regulation of DNA recombination; GO:0001501 skeletal system development; GO:0001775 cell activation; GO:0001910 regulation of leukocyte mediated cytotoxicity; GO:0001911 negative regulation of leukocyte mediated cytotoxicity; GO:0001912 positive regulation of leukocyte mediated cytotoxicity; GO:0001914 regulation of T cell mediated cytotoxicity; GO:0001915 negative regulation of T cell…	GO:0005622 intracellular anatomical structure; GO:0005737 cytoplasm; GO:0005886 plasma membrane; GO:0005887 integral component of plasma membrane; GO:0005912 adherens junction; GO:0005925 focal adhesion; GO:0009897 external side of plasma membrane; GO:0009898 cytoplasmic side of plasma membrane; GO:0009986 cell surface; GO:0012505 endomembrane system; GO:0012506 vesicle membrane; GO:0016020 membr…	GO:0003824 catalytic activity; GO:0004721 phosphoprotein phosphatase activity; GO:0004725 protein tyrosine phosphatase activity; GO:0004888 transmembrane signaling receptor activity; GO:0005001 transmembrane receptor protein tyrosine phosphatase activity; GO:0005488 binding; GO:0005515 protein binding; GO:0005539 glycosaminoglycan binding; GO:0008201 heparin binding; GO:0016787 hydrolase activity…	PF00102	PF00102 Protein-tyrosine phosphatase	T	KOG4228	Protein tyrosine phosphatase				R-MMU-1266738 Developmental Biology;R-MMU-1280218 Adaptive Immune System;R-MMU-168249 Innate Immune System;R-MMU-168256 Immune System;R-MMU-202403 TCR signaling;R-MMU-202427 Phosphorylation of CD3 and TCR zeta chains;R-MMU-373755 Semaphorin interactions;R-MMU-416700 Other semaphorin interactions;R-MMU-422475 Axon guidance;R-MMU-6798695 Neutrophil degranulation;R-MMU-9675108 Nervous system develop…	https://reactome.org/PathwayBrowser/#/R-MMU-1266738;https://reactome.org/PathwayBrowser/#/R-MMU-1280218;https://reactome.org/PathwayBrowser/#/R-MMU-168249;https://reactome.org/PathwayBrowser/#/R-MMU-168256;https://reactome.org/PathwayBrowser/#/R-MMU-202403;https://reactome.org/PathwayBrowser/#/R-MMU-202427;https://reactome.org/PathwayBrowser/#/R-MMU-373755;https://reactome.org/PathwayBrowser/#/R-…
P17433	Transcription factor PU.1 OS=Mus musculus OX=10090 GN=Spi1 PE=1 SV=2	Spi1	0.288977	0.00516327	Down	8.09	2	2	2	1128.33	1086.75	1805.03	4617.54	5857.26	3436.71	5798.86	4009.36	3944.2	0.256282	0.246838	0.409983	1.0488	1.33038	0.780593	1.31712	0.910661	0.895861	nucleus	K09438	SPI1; transcription factor PU.1	mmu05221 Acute myeloid leukemia; mmu04380 Osteoclast differentiation; mmu05166 Human T-cell leukemia virus 1 infection; mmu05202 Transcriptional misregulation in cancer; mmu05200 Pathways in cancer	GO:0000122 negative regulation of transcription by RNA polymerase II; GO:0001568 blood vessel development; GO:0001773 myeloid dendritic cell activation; GO:0001775 cell activation; GO:0001944 vasculature development; GO:0002244 hematopoietic progenitor cell differentiation; GO:0002262 myeloid cell homeostasis; GO:0002274 myeloid leukocyte activation; GO:0002320 lymphoid progenitor cell differenti…	GO:0000228 nuclear chromosome; GO:0000785 chromatin; GO:0005622 intracellular anatomical structure; GO:0005634 nucleus; GO:0005654 nucleoplasm; GO:0005667 transcription regulator complex; GO:0005694 chromosome; GO:0031974 membrane-enclosed lumen; GO:0031981 nuclear lumen; GO:0032991 protein-containing complex; GO:0043226 organelle; GO:0043227 membrane-bounded organelle; GO:0043228 non-membrane-bo…	GO:0000976 transcription cis-regulatory region binding; GO:0000977 RNA polymerase II transcription regulatory region sequence-specific DNA binding; GO:0000978 RNA polymerase II cis-regulatory region sequence-specific DNA binding; GO:0000981 DNA-binding transcription factor activity, RNA polymerase II-specific; GO:0000987 cis-regulatory region sequence-specific DNA binding; GO:0001067 transcriptio…	PF00178	PF00178 Ets-domain	K	KOG3805	ERG and related ETS transcription factors	WP3592 ApoE and miR-146 in inflammation and atherosclerosis;WP373 IL-3 signaling pathway;WP1253 Type II interferon signaling (IFNG)	http://www.wikipathways.org/instance/WP3592_r94329;http://www.wikipathways.org/instance/WP373_r117904;http://www.wikipathways.org/instance/WP1253_r71753	Transcription factor			HALLMARK ALLOGRAFT REJECTION	http://www.gsea-msigdb.org/gsea/msigdb/mouse/geneset/HALLMARK_ALLOGRAFT_REJECTION
Q91YL7	PGAP2-interacting protein OS=Mus musculus OX=10090 GN=Cwh43 PE=1 SV=1	Cwh43	0.290314	0.000732639	Down	7.01	4	4	4	2134.55	3070.3	2712.9	9018.85	10373.9	7880.31	13322.2	4259.27	4827.83	0.342677	0.492901	0.435524	1.44787	1.66541	1.26509	2.13872	0.683776	0.775051	plasma membrane
P55097	Cathepsin K OS=Mus musculus OX=10090 GN=Ctsk PE=1 SV=2	Ctsk	0.291771	0.00833535	Down	12.77	4	4	4	1050.51	2545.73	2052.05	6514.44	6197.07	6647.1	11725.6	4879.7	4868.72	0.157117	0.380745	0.306909	0.974315	0.926848	0.994156	1.75371	0.729819	0.728177	extracellular	K01371	CTSK; cathepsin K [EC:3.4.22.38]	mmu04620 Toll-like receptor signaling pathway; mmu04210 Apoptosis; mmu04380 Osteoclast differentiation; mmu04142 Lysosome; mmu05323 Rheumatoid arthritis	GO:0001503 ossification; GO:0001894 tissue homeostasis; GO:0001957 intramembranous ossification; GO:0006508 proteolysis; GO:0006807 nitrogen compound metabolic process; GO:0008152 metabolic process; GO:0009056 catabolic process; GO:0009057 macromolecule catabolic process; GO:0009987 cellular process; GO:0016043 cellular component organization; GO:0019538 protein metabolic process; GO:0022411 cell…	GO:0000323 lytic vacuole; GO:0005576 extracellular region; GO:0005615 extracellular space; GO:0005622 intracellular anatomical structure; GO:0005634 nucleus; GO:0005654 nucleoplasm; GO:0005737 cytoplasm; GO:0005764 lysosome; GO:0005768 endosome; GO:0005773 vacuole; GO:0005775 vacuolar lumen; GO:0012505 endomembrane system; GO:0031410 cytoplasmic vesicle; GO:0031904 endosome lumen; GO:0031974 memb…	GO:0001968 fibronectin binding; GO:0003824 catalytic activity; GO:0004175 endopeptidase activity; GO:0004197 cysteine-type endopeptidase activity; GO:0004252 serine-type endopeptidase activity; GO:0005488 binding; GO:0005515 protein binding; GO:0005518 collagen binding; GO:0008233 peptidase activity; GO:0008234 cysteine-type peptidase activity; GO:0008236 serine-type peptidase activity; GO:001678…	PF08246; PF00112	PF08246 Cathepsin propeptide inhibitor domain (I29); PF00112 Papain family cysteine protease	O	KOG1543	Cysteine proteinase Cathepsin L	WP454 Osteoclast signaling	http://www.wikipathways.org/instance/WP454_r117932		R-MMU-1280218 Adaptive Immune System;R-MMU-1442490 Collagen degradation;R-MMU-1474228 Degradation of the extracellular matrix;R-MMU-1474244 Extracellular matrix organization;R-MMU-1592389 Activation of Matrix Metalloproteinases;R-MMU-1679131 Trafficking and processing of endosomal TLR;R-MMU-168249 Innate Immune System;R-MMU-168256 Immune System;R-MMU-168898 Toll-like Receptor Cascades;R-MMU-21243…	https://reactome.org/PathwayBrowser/#/R-MMU-1280218;https://reactome.org/PathwayBrowser/#/R-MMU-1442490;https://reactome.org/PathwayBrowser/#/R-MMU-1474228;https://reactome.org/PathwayBrowser/#/R-MMU-1474244;https://reactome.org/PathwayBrowser/#/R-MMU-1592389;https://reactome.org/PathwayBrowser/#/R-MMU-1679131;https://reactome.org/PathwayBrowser/#/R-MMU-168249;https://reactome.org/PathwayBrowser/…	HALLMARK COAGULATION	http://www.gsea-msigdb.org/gsea/msigdb/mouse/geneset/HALLMARK_COAGULATION
P01898	H-2 class I histocompatibility antigen, Q10 alpha chain OS=Mus musculus OX=10090 GN=H2-Q10 PE=1 SV=3	H2-Q10	0.291786	0.00192345	Down	23.08	7	4	4	1366.39	1485.78	942.364	4300.81	5088.12	3615.57	5736.57	4576.64	2428.33	0.362253	0.393905	0.249837	1.14022	1.34895	0.958549	1.52086	1.21334	0.643791	extracellular	K06751	MHC1; MHC class I antigen	mmu04612 Antigen processing and presentation; mmu05165 Human papillomavirus infection; mmu04218 Cellular senescence; mmu05166 Human T-cell leukemia virus 1 infection; mmu05320 Autoimmune thyroid disease; mmu05332 Graft-versus-host disease; mmu05167 Kaposi sarcoma-associated herpesvirus infection; mmu05169 Epstein-Barr virus infection; mmu05330 Allograft rejection; mmu05163 Human cytomegalovirus i…	GO:0000003 reproduction; GO:0001775 cell activation; GO:0001816 cytokine production; GO:0001817 regulation of cytokine production; GO:0001819 positive regulation of cytokine production; GO:0001910 regulation of leukocyte mediated cytotoxicity; GO:0001911 negative regulation of leukocyte mediated cytotoxicity; GO:0001912 positive regulation of leukocyte mediated cytotoxicity; GO:0001914 regulation…	GO:0005576 extracellular region; GO:0005615 extracellular space; GO:0005622 intracellular anatomical structure; GO:0005737 cytoplasm; GO:0005783 endoplasmic reticulum; GO:0005789 endoplasmic reticulum membrane; GO:0005794 Golgi apparatus; GO:0005795 Golgi stack; GO:0005797 Golgi medial cisterna; GO:0005886 plasma membrane; GO:0009897 external side of plasma membrane; GO:0009986 cell surface; GO:0…	GO:0003823 antigen binding; GO:0005102 signaling receptor binding; GO:0005488 binding; GO:0005515 protein binding; GO:0030881 beta-2-microglobulin binding; GO:0033218 amide binding; GO:0042277 peptide binding; GO:0042287 MHC protein binding; GO:0042288 MHC class I protein binding; GO:0042605 peptide antigen binding; GO:0042608 T cell receptor binding; GO:0044877 protein-containing complex binding…	PF00129; PF07654	PF00129 Class I Histocompatibility antigen, domains alpha 1 and 2; PF07654 Immunoglobulin C1-set domain				WP519 Proteasome degradation	http://www.wikipathways.org/instance/WP519_r117058		R-MMU-1236974 ER-Phagosome pathway;R-MMU-1236975 Antigen processing-Cross presentation;R-MMU-1236977 Endosomal/Vacuolar pathway;R-MMU-1280218 Adaptive Immune System;R-MMU-168249 Innate Immune System;R-MMU-168256 Immune System;R-MMU-198933 Immunoregulatory interactions between a Lymphoid and a non-Lymphoid cell;R-MMU-6798695 Neutrophil degranulation;R-MMU-983169 Class I MHC mediated antigen proces…	https://reactome.org/PathwayBrowser/#/R-MMU-1236974;https://reactome.org/PathwayBrowser/#/R-MMU-1236975;https://reactome.org/PathwayBrowser/#/R-MMU-1236977;https://reactome.org/PathwayBrowser/#/R-MMU-1280218;https://reactome.org/PathwayBrowser/#/R-MMU-168249;https://reactome.org/PathwayBrowser/#/R-MMU-168256;https://reactome.org/PathwayBrowser/#/R-MMU-198933;https://reactome.org/PathwayBrowser/#/…
P13597	Intercellular adhesion molecule 1 OS=Mus musculus OX=10090 GN=Icam1 PE=1 SV=1	Icam1	0.293194	0.00123348	Down	20.11	11	11	11	4476.69	5673.6	4337.43	18559.5	18165.9	12688	19435.8	10900.5	8893.8	0.274429	0.347802	0.265892	1.13773	1.1136	0.777798	1.19145	0.668221	0.545206	plasma membrane	K06490	ICAM1; intercellular adhesion molecule 1	mmu05166 Human T-cell leukemia virus 1 infection; mmu05417 Lipid and atherosclerosis; mmu05167 Kaposi sarcoma-associated herpesvirus infection; mmu05169 Epstein-Barr virus infection; mmu05150 Staphylococcus aureus infection; mmu04650 Natural killer cell mediated cytotoxicity; mmu05143 African trypanosomiasis; mmu04064 NF-kappa B signaling pathway; mmu05416 Viral myocarditis; mmu05164 Influenza A;…	GO:0000003 reproduction; GO:0001505 regulation of neurotransmitter levels; GO:0001678 cellular glucose homeostasis; GO:0001775 cell activation; GO:0001885 endothelial cell development; GO:0001932 regulation of protein phosphorylation; GO:0001934 positive regulation of protein phosphorylation; GO:0002064 epithelial cell development; GO:0002250 adaptive immune response; GO:0002252 immune effector p…	GO:0001772 immunological synapse; GO:0005576 extracellular region; GO:0005615 extracellular space; GO:0005886 plasma membrane; GO:0005887 integral component of plasma membrane; GO:0009897 external side of plasma membrane; GO:0009986 cell surface; GO:0016020 membrane; GO:0016021 integral component of membrane; GO:0031224 intrinsic component of membrane; GO:0031226 intrinsic component of plasma mem…	GO:0005102 signaling receptor binding; GO:0005178 integrin binding; GO:0005488 binding; GO:0005515 protein binding; GO:0044877 protein-containing complex binding; GO:0050839 cell adhesion molecule binding;	PF03921; PF13895	PF03921 Intercellular adhesion molecule (ICAM), N-terminal domain; PF13895 Immunoglobulin domain				WP450 IL-2 signaling pathway;WP151 IL-5 signaling pathway;WP2432 Spinal cord injury;WP1253 Type II interferon signaling (IFNG);WP1763 Mechanisms associated with pluripotency	http://www.wikipathways.org/instance/WP450_r117903;http://www.wikipathways.org/instance/WP151_r117905;http://www.wikipathways.org/instance/WP2432_r116842;http://www.wikipathways.org/instance/WP1253_r71753;http://www.wikipathways.org/instance/WP1763_r120787		R-MMU-1280218 Adaptive Immune System;R-MMU-1474244 Extracellular matrix organization;R-MMU-168256 Immune System;R-MMU-198933 Immunoregulatory interactions between a Lymphoid and a non-Lymphoid cell;R-MMU-216083 Integrin cell surface interactions	https://reactome.org/PathwayBrowser/#/R-MMU-1280218;https://reactome.org/PathwayBrowser/#/R-MMU-1474244;https://reactome.org/PathwayBrowser/#/R-MMU-168256;https://reactome.org/PathwayBrowser/#/R-MMU-198933;https://reactome.org/PathwayBrowser/#/R-MMU-216083	HALLMARK TNFA SIGNALING VIA NFKB;HALLMARK INTERFERON GAMMA RESPONSE;HALLMARK APICAL JUNCTION;HALLMARK INFLAMMATORY RESPONSE;HALLMARK UV RESPONSE UP;HALLMARK ALLOGRAFT REJECTION	http://www.gsea-msigdb.org/gsea/msigdb/mouse/geneset/HALLMARK_TNFA_SIGNALING_VIA_NFKB;http://www.gsea-msigdb.org/gsea/msigdb/mouse/geneset/HALLMARK_INTERFERON_GAMMA_RESPONSE;http://www.gsea-msigdb.org/gsea/msigdb/mouse/geneset/HALLMARK_APICAL_JUNCTION;http://www.gsea-msigdb.org/gsea/msigdb/mouse/geneset/HALLMARK_INFLAMMATORY_RESPONSE;http://www.gsea-msigdb.org/gsea/msigdb/mouse/geneset/HALLMARK_U…
P21614	Vitamin D-binding protein OS=Mus musculus OX=10090 GN=Gc PE=1 SV=2	Gc	0.29325	0.000213719	Down	17.65	11	11	11	19216.2	25228.8	20682.1	78388.1	66696.1	77002.8	95603.7	61906.4	44528.9	0.299508	0.393222	0.322356	1.22177	1.03954	1.20018	1.4901	0.964887	0.694037	extracellular	K12258			GO:0000003 reproduction; GO:0006629 lipid metabolic process; GO:0006766 vitamin metabolic process; GO:0006775 fat-soluble vitamin metabolic process; GO:0006810 transport; GO:0007275 multicellular organism development; GO:0007565 female pregnancy; GO:0007589 body fluid secretion; GO:0007595 lactation; GO:0008152 metabolic process; GO:0008202 steroid metabolic process; GO:0009605 response to extern…	GO:0000323 lytic vacuole; GO:0005576 extracellular region; GO:0005615 extracellular space; GO:0005622 intracellular anatomical structure; GO:0005737 cytoplasm; GO:0005764 lysosome; GO:0005773 vacuole; GO:0005775 vacuolar lumen; GO:0005829 cytosol; GO:0030424 axon; GO:0031974 membrane-enclosed lumen; GO:0042995 cell projection; GO:0043005 neuron projection; GO:0043202 lysosomal lumen; GO:0043226 o…	GO:0003779 actin binding; GO:0005488 binding; GO:0005496 steroid binding; GO:0005499 vitamin D binding; GO:0005515 protein binding; GO:0008092 cytoskeletal protein binding; GO:0008289 lipid binding; GO:0019842 vitamin binding; GO:0036094 small molecule binding; GO:0097159 organic cyclic compound binding; GO:1902118 calcidiol binding; GO:1902271 D3 vitamins binding;	PF00273; PF09164	PF00273 Serum albumin family; PF09164 Vitamin D binding protein, domain III							R-MMU-1430728 Metabolism;R-MMU-196791 Vitamin D (calciferol) metabolism;R-MMU-556833 Metabolism of lipids;R-MMU-8957322 Metabolism of steroids	https://reactome.org/PathwayBrowser/#/R-MMU-1430728;https://reactome.org/PathwayBrowser/#/R-MMU-196791;https://reactome.org/PathwayBrowser/#/R-MMU-556833;https://reactome.org/PathwayBrowser/#/R-MMU-8957322	HALLMARK BILE ACID METABOLISM	http://www.gsea-msigdb.org/gsea/msigdb/mouse/geneset/HALLMARK_BILE_ACID_METABOLISM
P33622	Apolipoprotein C-III OS=Mus musculus OX=10090 GN=Apoc3 PE=1 SV=2	Apoc3	0.293331	0.000178629	Down	8.08	1	1	1	7572.15	8079.17	7930.69	30576.4	22549	27268.5	46703.6	33537.8	22389.4	0.254621	0.27167	0.266677	1.02816	0.758231	0.916929	1.57045	1.12774	0.752864	extracellular	K08759	APOC3; apolipoprotein C-III	mmu04979 Cholesterol metabolism; mmu03320 PPAR signaling pathway	GO:0001101 response to acid chemical; GO:0001523 retinoid metabolic process; GO:0001678 cellular glucose homeostasis; GO:0002082 regulation of oxidative phosphorylation; GO:0006066 alcohol metabolic process; GO:0006140 regulation of nucleotide metabolic process; GO:0006629 lipid metabolic process; GO:0006638 neutral lipid metabolic process; GO:0006639 acylglycerol metabolic process; GO:0006641 tr…	GO:0005576 extracellular region; GO:0005615 extracellular space; GO:0005622 intracellular anatomical structure; GO:0005737 cytoplasm; GO:0005768 endosome; GO:0005769 early endosome; GO:0005829 cytosol; GO:0012505 endomembrane system; GO:0031410 cytoplasmic vesicle; GO:0031982 vesicle; GO:0032991 protein-containing complex; GO:0032994 protein-lipid complex; GO:0034358 plasma lipoprotein particle; …	GO:0004857 enzyme inhibitor activity; GO:0005102 signaling receptor binding; GO:0005215 transporter activity; GO:0005319 lipid transporter activity; GO:0005488 binding; GO:0005496 steroid binding; GO:0005515 protein binding; GO:0005543 phospholipid binding; GO:0008289 lipid binding; GO:0015485 cholesterol binding; GO:0030234 enzyme regulator activity; GO:0032934 sterol binding; GO:0036094 small m…						WP1 Statin pathway;WP2316 PPAR signaling pathway	http://www.wikipathways.org/instance/WP1_r117947;http://www.wikipathways.org/instance/WP2316_r106870		R-MMU-1430728 Metabolism;R-MMU-174824 Plasma lipoprotein assembly, remodeling, and clearance;R-MMU-196854 Metabolism of vitamins and cofactors;R-MMU-2187338 Visual phototransduction;R-MMU-382551 Transport of small molecules;R-MMU-6806667 Metabolism of fat-soluble vitamins;R-MMU-8963888 Chylomicron assembly;R-MMU-8963898 Plasma lipoprotein assembly;R-MMU-8963899 Plasma lipoprotein remodeling;R-MMU…	https://reactome.org/PathwayBrowser/#/R-MMU-1430728;https://reactome.org/PathwayBrowser/#/R-MMU-174824;https://reactome.org/PathwayBrowser/#/R-MMU-196854;https://reactome.org/PathwayBrowser/#/R-MMU-2187338;https://reactome.org/PathwayBrowser/#/R-MMU-382551;https://reactome.org/PathwayBrowser/#/R-MMU-6806667;https://reactome.org/PathwayBrowser/#/R-MMU-8963888;https://reactome.org/PathwayBrowser/#/…	HALLMARK COAGULATION	http://www.gsea-msigdb.org/gsea/msigdb/mouse/geneset/HALLMARK_COAGULATION
Q921I1	Serotransferrin OS=Mus musculus OX=10090 GN=Tf PE=1 SV=1	Tf	0.295388	0.000178342	Down	43.62	36	36	35	99247.1	126282	105205	415321	352379	351961	568552	255651	197754	0.291329	0.370687	0.308817	1.21913	1.03437	1.03314	1.66892	0.750435	0.580485	extracellular	K14736	TF; transferrin	mmu04216 Ferroptosis; mmu04066 HIF-1 signaling pathway; mmu04978 Mineral absorption	GO:0000041 transition metal ion transport; GO:0000165 MAPK cascade; GO:0001932 regulation of protein phosphorylation; GO:0001934 positive regulation of protein phosphorylation; GO:0002237 response to molecule of bacterial origin; GO:0002376 immune system process; GO:0002520 immune system development; GO:0002521 leukocyte differentiation; GO:0002526 acute inflammatory response; GO:0002573 myeloid …	GO:0005576 extracellular region; GO:0005604 basement membrane; GO:0005615 extracellular space; GO:0005622 intracellular anatomical structure; GO:0005737 cytoplasm; GO:0005768 endosome; GO:0005769 early endosome; GO:0005770 late endosome; GO:0005783 endoplasmic reticulum; GO:0005788 endoplasmic reticulum lumen; GO:0005886 plasma membrane; GO:0005905 clathrin-coated pit; GO:0009897 external side of…	GO:0004857 enzyme inhibitor activity; GO:0005102 signaling receptor binding; GO:0005488 binding; GO:0005506 iron ion binding; GO:0005515 protein binding; GO:0008198 ferrous iron binding; GO:0008199 ferric iron binding; GO:0016530 metallochaperone activity; GO:0030234 enzyme regulator activity; GO:0034986 iron chaperone activity; GO:0043167 ion binding; GO:0043169 cation binding; GO:0046872 metal …	PF00405	PF00405 Transferrin				WP1596 Iron homeostasis	http://www.wikipathways.org/instance/WP1596_r117909		R-MMU-109582 Hemostasis;R-MMU-114608 Platelet degranulation ;R-MMU-199991 Membrane Trafficking;R-MMU-381426 Regulation of Insulin-like Growth Factor (IGF) transport and uptake by Insulin-like Growth Factor Binding Proteins (IGFBPs);R-MMU-382551 Transport of small molecules;R-MMU-392499 Metabolism of proteins;R-MMU-5653656 Vesicle-mediated transport;R-MMU-597592 Post-translational protein modifica…	https://reactome.org/PathwayBrowser/#/R-MMU-109582;https://reactome.org/PathwayBrowser/#/R-MMU-114608;https://reactome.org/PathwayBrowser/#/R-MMU-199991;https://reactome.org/PathwayBrowser/#/R-MMU-381426;https://reactome.org/PathwayBrowser/#/R-MMU-382551;https://reactome.org/PathwayBrowser/#/R-MMU-392499;https://reactome.org/PathwayBrowser/#/R-MMU-5653656;https://reactome.org/PathwayBrowser/#/R-M…	HALLMARK COAGULATION	http://www.gsea-msigdb.org/gsea/msigdb/mouse/geneset/HALLMARK_COAGULATION
Q6P253	Dermokine OS=Mus musculus OX=10090 GN=Dmkn PE=2 SV=2	Dmkn	0.296369	0.029556	Down	9.09	5	5	5	2015.58	2927.91	2187.25	7318.15	12601.8	4140.38	6315.87	2717.15	3019.79	0.403934	0.58677	0.438337	1.4666	2.52547	0.829756	1.26574	0.544532	0.605183	extracellular				GO:0007009 plasma membrane organization; GO:0009987 cellular process; GO:0010256 endomembrane system organization; GO:0016043 cellular component organization; GO:0022607 cellular component assembly; GO:0044085 cellular component biogenesis; GO:0044091 membrane biogenesis; GO:0061024 membrane organization; GO:0071709 membrane assembly; GO:0071840 cellular component organization or biogenesis; GO:1…	GO:0005576 extracellular region; GO:0005615 extracellular space;
P57787	Monocarboxylate transporter 4 OS=Mus musculus OX=10090 GN=Slc16a3 PE=1 SV=1	Slc16a3	0.297347	0.0166661	Down	9.15	4	4	4	2285.83	1741.71	2052.97	6512.97	10081.2	3855.04	6976.17	4988.71	4051.09	0.401717	0.306092	0.360794	1.1446	1.77169	0.677494	1.22601	0.876728	0.711948	plasma membrane	K08180	SLC16A3; MFS transporter, MCT family, solute carrier family 16 (monocarboxylic acid transporters), member 3	mmu05230 Central carbon metabolism in cancer	GO:0002376 immune system process; GO:0006082 organic acid metabolic process; GO:0006090 pyruvate metabolic process; GO:0006810 transport; GO:0006811 ion transport; GO:0006820 anion transport; GO:0006928 movement of cell or subcellular component; GO:0008152 metabolic process; GO:0009987 cellular process; GO:0015711 organic anion transport; GO:0015718 monocarboxylic acid transport; GO:0015727 lacta…	GO:0005622 intracellular anatomical structure; GO:0005634 nucleus; GO:0005635 nuclear envelope; GO:0005886 plasma membrane; GO:0005887 integral component of plasma membrane; GO:0012505 endomembrane system; GO:0016020 membrane; GO:0016021 integral component of membrane; GO:0031090 organelle membrane; GO:0031224 intrinsic component of membrane; GO:0031226 intrinsic component of plasma membrane; GO:…	GO:0005215 transporter activity; GO:0005342 organic acid transmembrane transporter activity; GO:0008028 monocarboxylic acid transmembrane transporter activity; GO:0008509 anion transmembrane transporter activity; GO:0008514 organic anion transmembrane transporter activity; GO:0015075 ion transmembrane transporter activity; GO:0015129 lactate transmembrane transporter activity; GO:0015318 inorgani…			G	KOG2504	Monocarboxylate transporter						HALLMARK GLYCOLYSIS	http://www.gsea-msigdb.org/gsea/msigdb/mouse/geneset/HALLMARK_GLYCOLYSIS
Q9QXC1	Fetuin-B OS=Mus musculus OX=10090 GN=Fetub PE=1 SV=1	Fetub	0.29791	0.00271979	Down	22.16	8	8	8	6679.61	12007.1	8906.21	33941	32399.8	26281	43363.9	20632.1	13256.9	0.250301	0.449934	0.333736	1.27185	1.2141	0.98481	1.62495	0.773133	0.496767	extracellular	K23411			GO:0000003 reproduction; GO:0007338 single fertilization; GO:0007339 binding of sperm to zona pellucida; GO:0008037 cell recognition; GO:0009566 fertilization; GO:0009892 negative regulation of metabolic process; GO:0009987 cellular process; GO:0009988 cell-cell recognition; GO:0010466 negative regulation of peptidase activity; GO:0010605 negative regulation of macromolecule metabolic process; GO…	GO:0005576 extracellular region;	GO:0004857 enzyme inhibitor activity; GO:0004866 endopeptidase inhibitor activity; GO:0008191 metalloendopeptidase inhibitor activity; GO:0030234 enzyme regulator activity; GO:0030414 peptidase inhibitor activity; GO:0061134 peptidase regulator activity; GO:0061135 endopeptidase regulator activity; GO:0098772 molecular function regulator;	PF00031	PF00031 Cystatin domain									HALLMARK XENOBIOTIC METABOLISM	http://www.gsea-msigdb.org/gsea/msigdb/mouse/geneset/HALLMARK_XENOBIOTIC_METABOLISM
Q61703	Inter-alpha-trypsin inhibitor heavy chain H2 OS=Mus musculus OX=10090 GN=Itih2 PE=1 SV=1	Itih2	0.298748	6.72741e-05	Down	10.15	11	11	11	14777.3	17454.9	17235.1	58552.2	56655	50374.9	75926.7	55193.7	34982.9	0.275448	0.325358	0.321261	1.09141	1.05605	0.938986	1.41527	1.02881	0.65208	endoplasmic reticulum	K19015			GO:0006464 cellular protein modification process; GO:0006807 nitrogen compound metabolic process; GO:0008152 metabolic process; GO:0009892 negative regulation of metabolic process; GO:0009987 cellular process; GO:0010466 negative regulation of peptidase activity; GO:0010605 negative regulation of macromolecule metabolic process; GO:0010951 negative regulation of endopeptidase activity; GO:0019222…	GO:0005576 extracellular region; GO:0005622 intracellular anatomical structure; GO:0005737 cytoplasm; GO:0005783 endoplasmic reticulum; GO:0005788 endoplasmic reticulum lumen; GO:0012505 endomembrane system; GO:0031974 membrane-enclosed lumen; GO:0043226 organelle; GO:0043227 membrane-bounded organelle; GO:0043229 intracellular organelle; GO:0043231 intracellular membrane-bounded organelle; GO:00…	GO:0004857 enzyme inhibitor activity; GO:0004866 endopeptidase inhibitor activity; GO:0030234 enzyme regulator activity; GO:0030414 peptidase inhibitor activity; GO:0061134 peptidase regulator activity; GO:0061135 endopeptidase regulator activity; GO:0098772 molecular function regulator;	PF00092	PF00092 von Willebrand factor type A domain							R-MMU-381426 Regulation of Insulin-like Growth Factor (IGF) transport and uptake by Insulin-like Growth Factor Binding Proteins (IGFBPs);R-MMU-392499 Metabolism of proteins;R-MMU-597592 Post-translational protein modification;R-MMU-8957275 Post-translational protein phosphorylation	https://reactome.org/PathwayBrowser/#/R-MMU-381426;https://reactome.org/PathwayBrowser/#/R-MMU-392499;https://reactome.org/PathwayBrowser/#/R-MMU-597592;https://reactome.org/PathwayBrowser/#/R-MMU-8957275
P11680	Properdin OS=Mus musculus OX=10090 GN=Cfp PE=1 SV=2	Cfp	0.302319	9.76153e-05	Down	18.53	8	8	8	2159.93	2760.09	2493.45	8403.92	8408.95	7709.13	10230.3	7238.61	5605.12	0.278159	0.355448	0.32111	1.08227	1.08292	0.992792	1.31747	0.932198	0.721835	extracellular	K15412	CFP; complement factor properdin	mmu05168 Herpes simplex virus 1 infection	GO:0001775 cell activation; GO:0002252 immune effector process; GO:0002253 activation of immune response; GO:0002263 cell activation involved in immune response; GO:0002274 myeloid leukocyte activation; GO:0002275 myeloid cell activation involved in immune response; GO:0002283 neutrophil activation involved in immune response; GO:0002366 leukocyte activation involved in immune response; GO:000237…	GO:0005576 extracellular region; GO:0005615 extracellular space; GO:0005622 intracellular anatomical structure; GO:0005737 cytoplasm; GO:0005783 endoplasmic reticulum; GO:0005788 endoplasmic reticulum lumen; GO:0012505 endomembrane system; GO:0030141 secretory granule; GO:0031410 cytoplasmic vesicle; GO:0031974 membrane-enclosed lumen; GO:0031982 vesicle; GO:0031983 vesicle lumen; GO:0034774 secr…	GO:0003824 catalytic activity; GO:0004175 endopeptidase activity; GO:0004252 serine-type endopeptidase activity; GO:0008233 peptidase activity; GO:0008236 serine-type peptidase activity; GO:0016787 hydrolase activity; GO:0017171 serine hydrolase activity; GO:0140096 catalytic activity, acting on a protein;	PF00090	PF00090 Thrombospondin type 1 domain	RP	KOG4475	FOG: Immunoglobin and related proteins				R-MMU-166658 Complement cascade;R-MMU-166663 Initial triggering of complement;R-MMU-168249 Innate Immune System;R-MMU-168256 Immune System;R-MMU-173736 Alternative complement activation;R-MMU-174577 Activation of C3 and C5;R-MMU-392499 Metabolism of proteins;R-MMU-5173105 O-linked glycosylation;R-MMU-5173214 O-glycosylation of TSR domain-containing proteins;R-MMU-597592 Post-translational protein…	https://reactome.org/PathwayBrowser/#/R-MMU-166658;https://reactome.org/PathwayBrowser/#/R-MMU-166663;https://reactome.org/PathwayBrowser/#/R-MMU-168249;https://reactome.org/PathwayBrowser/#/R-MMU-168256;https://reactome.org/PathwayBrowser/#/R-MMU-173736;https://reactome.org/PathwayBrowser/#/R-MMU-174577;https://reactome.org/PathwayBrowser/#/R-MMU-392499;https://reactome.org/PathwayBrowser/#/R-MM…	HALLMARK MTORC1 SIGNALING;HALLMARK ALLOGRAFT REJECTION	http://www.gsea-msigdb.org/gsea/msigdb/mouse/geneset/HALLMARK_MTORC1_SIGNALING;http://www.gsea-msigdb.org/gsea/msigdb/mouse/geneset/HALLMARK_ALLOGRAFT_REJECTION
Q60991	Cytochrome P450 7B1 OS=Mus musculus OX=10090 GN=Cyp7b1 PE=1 SV=2	Cyp7b1	0.303746	0.00890157	Down	9.47	5	5	5		1070.91	797.699	3051.61	3745.22	2431	5544.01	1969.84	1778.15		0.285259	0.212484	0.81286	0.997618	0.647548	1.47676	0.524708	0.473647	endoplasmic reticulum	K07430	CYP7B; 25/26-hydroxycholesterol 7alpha-hydroxylase [EC:1.14.14.29]	mmu00120 Primary bile acid biosynthesis; mmu00140 Steroid hormone biosynthesis	GO:0000003 reproduction; GO:0001655 urogenital system development; GO:0001678 cellular glucose homeostasis; GO:0002009 morphogenesis of an epithelium; GO:0002376 immune system process; GO:0003006 developmental process involved in reproduction; GO:0003008 system process; GO:0006066 alcohol metabolic process; GO:0006082 organic acid metabolic process; GO:0006629 lipid metabolic process; GO:0006694 …	GO:0005622 intracellular anatomical structure; GO:0005737 cytoplasm; GO:0005783 endoplasmic reticulum; GO:0005789 endoplasmic reticulum membrane; GO:0012505 endomembrane system; GO:0016020 membrane; GO:0031090 organelle membrane; GO:0031984 organelle subcompartment; GO:0042175 nuclear outer membrane-endoplasmic reticulum membrane network; GO:0043226 organelle; GO:0043227 membrane-bounded organell…	GO:0003824 catalytic activity; GO:0004497 monooxygenase activity; GO:0008123 cholesterol 7-alpha-monooxygenase activity; GO:0008395 steroid hydroxylase activity; GO:0008396 oxysterol 7-alpha-hydroxylase activity; GO:0016491 oxidoreductase activity; GO:0016705 oxidoreductase activity, acting on paired donors, with incorporation or reduction of molecular oxygen; GO:0016709 oxidoreductase activity, …	PF00067	PF00067 Cytochrome P450	Q	KOG0684	Cytochrome P450	WP1251 Metapathway biotransformation;WP1274 Oxidation by cytochrome P450;WP79 Tryptophan metabolism	http://www.wikipathways.org/instance/WP1251_r94721;http://www.wikipathways.org/instance/WP1274_r117931;http://www.wikipathways.org/instance/WP79_r104913		R-MMU-1430728 Metabolism;R-MMU-192105 Synthesis of bile acids and bile salts;R-MMU-193368 Synthesis of bile acids and bile salts via 7alpha-hydroxycholesterol;R-MMU-193807 Synthesis of bile acids and bile salts via 27-hydroxycholesterol;R-MMU-194068 Bile acid and bile salt metabolism;R-MMU-211859 Biological oxidations;R-MMU-211897 Cytochrome P450 - arranged by substrate type;R-MMU-211945 Phase I …	https://reactome.org/PathwayBrowser/#/R-MMU-1430728;https://reactome.org/PathwayBrowser/#/R-MMU-192105;https://reactome.org/PathwayBrowser/#/R-MMU-193368;https://reactome.org/PathwayBrowser/#/R-MMU-193807;https://reactome.org/PathwayBrowser/#/R-MMU-194068;https://reactome.org/PathwayBrowser/#/R-MMU-211859;https://reactome.org/PathwayBrowser/#/R-MMU-211897;https://reactome.org/PathwayBrowser/#/R-M…	HALLMARK BILE ACID METABOLISM	http://www.gsea-msigdb.org/gsea/msigdb/mouse/geneset/HALLMARK_BILE_ACID_METABOLISM
P14234	Tyrosine-protein kinase Fgr OS=Mus musculus OX=10090 GN=Fgr PE=1 SV=2	Fgr	0.304091	0.00260914	Down	15.86	8	7	7	2822.44	3530.76	2788.99	10243.3	12526.5	7294.16	9656.93	8589.15	5352.48	0.321979	0.402782	0.318163	1.16854	1.429	0.832104	1.10164	0.979834	0.610601	cytoplasm	K08891	FGR; tyrosine-protein kinase Fgr [EC:2.7.10.2]	mmu04062 Chemokine signaling pathway	GO:0001775 cell activation; GO:0001817 regulation of cytokine production; GO:0001819 positive regulation of cytokine production; GO:0001932 regulation of protein phosphorylation; GO:0002252 immune effector process; GO:0002253 activation of immune response; GO:0002263 cell activation involved in immune response; GO:0002274 myeloid leukocyte activation; GO:0002275 myeloid cell activation involved i…	GO:0005576 extracellular region; GO:0005622 intracellular anatomical structure; GO:0005737 cytoplasm; GO:0005739 mitochondrion; GO:0005740 mitochondrial envelope; GO:0005743 mitochondrial inner membrane; GO:0005758 mitochondrial intermembrane space; GO:0005829 cytosol; GO:0005886 plasma membrane; GO:0009898 cytoplasmic side of plasma membrane; GO:0012505 endomembrane system; GO:0016020 membrane; …	GO:0001784 phosphotyrosine residue binding; GO:0003824 catalytic activity; GO:0004672 protein kinase activity; GO:0004713 protein tyrosine kinase activity; GO:0004715 non-membrane spanning protein tyrosine kinase activity; GO:0005102 signaling receptor binding; GO:0005488 binding; GO:0005515 protein binding; GO:0016301 kinase activity; GO:0016740 transferase activity; GO:0016772 transferase activ…	PF00018; PF00017; PF07714	PF00018 SH3 domain; PF00017 SH2 domain; PF07714 Protein tyrosine and serine/threonine kinase	T	KOG0197	Tyrosine kinases	WP387 IL-6 signaling pathway;WP85 Focal adhesion;WP2292 Chemokine signaling pathway;WP407 Kit receptor signaling pathway	http://www.wikipathways.org/instance/WP387_r117906;http://www.wikipathways.org/instance/WP85_r116710;http://www.wikipathways.org/instance/WP2292_r97515;http://www.wikipathways.org/instance/WP407_r117910		R-MMU-109582 Hemostasis;R-MMU-168249 Innate Immune System;R-MMU-168256 Immune System;R-MMU-2029480 Fcgamma receptor (FCGR) dependent phagocytosis;R-MMU-2029481 FCGR activation;R-MMU-418346 Platelet homeostasis;R-MMU-432142 Platelet sensitization by LDL;R-MMU-6798695 Neutrophil degranulation	https://reactome.org/PathwayBrowser/#/R-MMU-109582;https://reactome.org/PathwayBrowser/#/R-MMU-168249;https://reactome.org/PathwayBrowser/#/R-MMU-168256;https://reactome.org/PathwayBrowser/#/R-MMU-2029480;https://reactome.org/PathwayBrowser/#/R-MMU-2029481;https://reactome.org/PathwayBrowser/#/R-MMU-418346;https://reactome.org/PathwayBrowser/#/R-MMU-432142;https://reactome.org/PathwayBrowser/#/R-…	HALLMARK ALLOGRAFT REJECTION	http://www.gsea-msigdb.org/gsea/msigdb/mouse/geneset/HALLMARK_ALLOGRAFT_REJECTION
Q8BV49	Pyrin and HIN domain-containing protein 1 OS=Mus musculus OX=10090 GN=Pyhin1 PE=1 SV=1	Pyhin1	0.305723	8.54102e-05	Down	13.33	5	4	4	1746.89	1793.87	1932.17	5203.61	6289.16	6408.81	4562.68	3246.64	3257.2	0.366362	0.376215	0.40522	1.09131	1.31898	1.34407	0.956897	0.680894	0.683109	nucleus				GO:0000122 negative regulation of transcription by RNA polymerase II; GO:0001558 regulation of cell growth; GO:0001816 cytokine production; GO:0001817 regulation of cytokine production; GO:0001819 positive regulation of cytokine production; GO:0002218 activation of innate immune response; GO:0002230 positive regulation of defense response to virus by host; GO:0002252 immune effector process; GO:0…	GO:0005622 intracellular anatomical structure; GO:0005634 nucleus; GO:0005654 nucleoplasm; GO:0005730 nucleolus; GO:0005737 cytoplasm; GO:0005739 mitochondrion; GO:0005829 cytosol; GO:0016234 inclusion body; GO:0016604 nuclear body; GO:0016607 nuclear speck; GO:0031974 membrane-enclosed lumen; GO:0031981 nuclear lumen; GO:0032991 protein-containing complex; GO:0034399 nuclear periphery; GO:004240…	GO:0000976 transcription cis-regulatory region binding; GO:0000977 RNA polymerase II transcription regulatory region sequence-specific DNA binding; GO:0000978 RNA polymerase II cis-regulatory region sequence-specific DNA binding; GO:0000981 DNA-binding transcription factor activity, RNA polymerase II-specific; GO:0000987 cis-regulatory region sequence-specific DNA binding; GO:0001067 transcriptio…	PF02758	PF02758 PAAD/DAPIN/Pyrin domain
P08103	Tyrosine-protein kinase HCK OS=Mus musculus OX=10090 GN=Hck PE=1 SV=4	Hck	0.307091	0.000356202	Down	19.47	10	9	9	9158.3	7811.97	7127.92	27272.2	28750.7	22449.6	25026.2	21588.1	14238	0.423495	0.361239	0.329607	1.26111	1.32948	1.03811	1.15725	0.99827	0.658389	cytoplasm	K08893	HCK; hemopoietic cell kinase [EC:2.7.10.2]	mmu04062 Chemokine signaling pathway; mmu04666 Fc gamma R-mediated phagocytosis; mmu05167 Kaposi sarcoma-associated herpesvirus infection	GO:0002218 activation of innate immune response; GO:0002237 response to molecule of bacterial origin; GO:0002252 immune effector process; GO:0002253 activation of immune response; GO:0002376 immune system process; GO:0002429 immune response-activating cell surface receptor signaling pathway; GO:0002431 Fc receptor mediated stimulatory signaling pathway; GO:0002433 immune response-regulating cell …	GO:0000323 lytic vacuole; GO:0005622 intracellular anatomical structure; GO:0005634 nucleus; GO:0005654 nucleoplasm; GO:0005737 cytoplasm; GO:0005764 lysosome; GO:0005773 vacuole; GO:0005829 cytosol; GO:0005886 plasma membrane; GO:0005901 caveola; GO:0005912 adherens junction; GO:0005925 focal adhesion; GO:0009898 cytoplasmic side of plasma membrane; GO:0012505 endomembrane system; GO:0016020 mem…	GO:0001784 phosphotyrosine residue binding; GO:0003824 catalytic activity; GO:0004672 protein kinase activity; GO:0004713 protein tyrosine kinase activity; GO:0004715 non-membrane spanning protein tyrosine kinase activity; GO:0005102 signaling receptor binding; GO:0005488 binding; GO:0005515 protein binding; GO:0016301 kinase activity; GO:0016740 transferase activity; GO:0016772 transferase activ…	PF00018; PF00017; PF07714	PF00018 SH3 domain; PF00017 SH2 domain; PF07714 Protein tyrosine and serine/threonine kinase	T	KOG0197	Tyrosine kinases	WP387 IL-6 signaling pathway;WP3626 Microglia pathogen phagocytosis pathway;WP373 IL-3 signaling pathway;WP85 Focal adhesion;WP151 IL-5 signaling pathway;WP2292 Chemokine signaling pathway;WP407 Kit receptor signaling pathway;WP1763 Mechanisms associated with pluripotency	http://www.wikipathways.org/instance/WP387_r117906;http://www.wikipathways.org/instance/WP3626_r116838;http://www.wikipathways.org/instance/WP373_r117904;http://www.wikipathways.org/instance/WP85_r116710;http://www.wikipathways.org/instance/WP151_r117905;http://www.wikipathways.org/instance/WP2292_r97515;http://www.wikipathways.org/instance/WP407_r117910;http://www.wikipathways.org/instance/WP176…		R-MMU-1280215 Cytokine Signaling in Immune system;R-MMU-168249 Innate Immune System;R-MMU-168256 Immune System;R-MMU-2029480 Fcgamma receptor (FCGR) dependent phagocytosis;R-MMU-2029481 FCGR activation;R-MMU-449147 Signaling by Interleukins;R-MMU-512988 Interleukin-3, Interleukin-5 and GM-CSF signaling;R-MMU-912631 Regulation of signaling by CBL;R-MMU-9674555 Signaling by CSF3 (G-CSF);R-MMU-97054…	https://reactome.org/PathwayBrowser/#/R-MMU-1280215;https://reactome.org/PathwayBrowser/#/R-MMU-168249;https://reactome.org/PathwayBrowser/#/R-MMU-168256;https://reactome.org/PathwayBrowser/#/R-MMU-2029480;https://reactome.org/PathwayBrowser/#/R-MMU-2029481;https://reactome.org/PathwayBrowser/#/R-MMU-449147;https://reactome.org/PathwayBrowser/#/R-MMU-512988;https://reactome.org/PathwayBrowser/#/R…
Q8BGB5	LIM domain-containing protein 2 OS=Mus musculus OX=10090 GN=Limd2 PE=1 SV=1	Limd2	0.307462	0.00253269	Down	27.34	4	3	3	1869.41	2061.51	2189.16	5040.87	8824.67	6039.59	5373.99	3018.09	4031.77	0.371699	0.409895	0.435276	1.00229	1.75463	1.20087	1.06852	0.600094	0.801647	nucleus							PF00412	PF00412 LIM domain	TZ	KOG1700	Regulatory protein MLP and related LIM proteins
O89017	Legumain OS=Mus musculus OX=10090 GN=Lgmn PE=1 SV=1	Lgmn	0.308975	4.32474e-05	Down	11.72	4	4	4	12886.9	14484.5	13656.2	43229.8	48630.4	40926	42291.3	41561.6	36258.1	0.331887	0.373031	0.351699	1.11333	1.25242	1.054	1.08916	1.07037	0.933784	extracellular	K01369	LGMN; legumain [EC:3.4.22.34]	mmu04612 Antigen processing and presentation; mmu04142 Lysosome	GO:0002376 immune system process; GO:0002478 antigen processing and presentation of exogenous peptide antigen; GO:0002495 antigen processing and presentation of peptide antigen via MHC class II; GO:0002504 antigen processing and presentation of peptide or polysaccharide antigen via MHC class II; GO:0002682 regulation of immune system process; GO:0002684 positive regulation of immune system proces…	GO:0000323 lytic vacuole; GO:0005576 extracellular region; GO:0005622 intracellular anatomical structure; GO:0005737 cytoplasm; GO:0005764 lysosome; GO:0005768 endosome; GO:0005770 late endosome; GO:0005773 vacuole; GO:0005775 vacuolar lumen; GO:0012505 endomembrane system; GO:0031410 cytoplasmic vesicle; GO:0031904 endosome lumen; GO:0031974 membrane-enclosed lumen; GO:0031982 vesicle; GO:003601…	GO:0003824 catalytic activity; GO:0004175 endopeptidase activity; GO:0004197 cysteine-type endopeptidase activity; GO:0008233 peptidase activity; GO:0008234 cysteine-type peptidase activity; GO:0016787 hydrolase activity; GO:0140096 catalytic activity, acting on a protein;			O	KOG1348	Asparaginyl peptidases				R-MMU-1280218 Adaptive Immune System;R-MMU-1679131 Trafficking and processing of endosomal TLR;R-MMU-168249 Innate Immune System;R-MMU-168256 Immune System;R-MMU-168898 Toll-like Receptor Cascades;R-MMU-2132295 MHC class II antigen presentation	https://reactome.org/PathwayBrowser/#/R-MMU-1280218;https://reactome.org/PathwayBrowser/#/R-MMU-1679131;https://reactome.org/PathwayBrowser/#/R-MMU-168249;https://reactome.org/PathwayBrowser/#/R-MMU-168256;https://reactome.org/PathwayBrowser/#/R-MMU-168898;https://reactome.org/PathwayBrowser/#/R-MMU-2132295	HALLMARK CHOLESTEROL HOMEOSTASIS;HALLMARK COMPLEMENT;HALLMARK MTORC1 SIGNALING;HALLMARK COAGULATION	http://www.gsea-msigdb.org/gsea/msigdb/mouse/geneset/HALLMARK_CHOLESTEROL_HOMEOSTASIS;http://www.gsea-msigdb.org/gsea/msigdb/mouse/geneset/HALLMARK_COMPLEMENT;http://www.gsea-msigdb.org/gsea/msigdb/mouse/geneset/HALLMARK_MTORC1_SIGNALING;http://www.gsea-msigdb.org/gsea/msigdb/mouse/geneset/HALLMARK_COAGULATION
Q9JHW9	Aldehyde dehydrogenase family 1 member A3 OS=Mus musculus OX=10090 GN=Aldh1a3 PE=1 SV=1	Aldh1a3	0.309446	0.00204331	Down	37.5	18	15	14	3793.54	5095.54	4815.7	11250.5	15145.7	17891.9	21723.9	15533.8	11960.1	0.29322	0.393857	0.372227	0.869602	1.17068	1.38295	1.67914	1.20068	0.92445	cytoplasm	K07249	ALDH1A; retinal dehydrogenase [EC:1.2.1.36]	mmu00830 Retinol metabolism; mmu01100 Metabolic pathways	GO:0001523 retinoid metabolic process; GO:0001654 eye development; GO:0001655 urogenital system development; GO:0001822 kidney development; GO:0002009 morphogenesis of an epithelium; GO:0002072 optic cup morphogenesis involved in camera-type eye development; GO:0002138 retinoic acid biosynthetic process; GO:0003008 system process; GO:0006081 cellular aldehyde metabolic process; GO:0006082 organic…	GO:0005622 intracellular anatomical structure; GO:0005634 nucleus; GO:0005737 cytoplasm; GO:0005829 cytosol; GO:0005886 plasma membrane; GO:0016020 membrane; GO:0043226 organelle; GO:0043227 membrane-bounded organelle; GO:0043229 intracellular organelle; GO:0043231 intracellular membrane-bounded organelle; GO:0071944 cell periphery;	GO:0000166 nucleotide binding; GO:0001758 retinal dehydrogenase activity; GO:0003824 catalytic activity; GO:0004028 3-chloroallyl aldehyde dehydrogenase activity; GO:0004029 aldehyde dehydrogenase (NAD+) activity; GO:0004030 aldehyde dehydrogenase [NAD(P)+] activity; GO:0005488 binding; GO:0005515 protein binding; GO:0016491 oxidoreductase activity; GO:0016620 oxidoreductase activity, acting on t…			C	KOG2450	Aldehyde dehydrogenase	WP1259 Retinol metabolism	http://www.wikipathways.org/instance/WP1259_r106842		R-MMU-162582 Signal Transduction;R-MMU-5362517 Signaling by Retinoic Acid;R-MMU-5365859 RA biosynthesis pathway;R-MMU-9006931 Signaling by Nuclear Receptors	https://reactome.org/PathwayBrowser/#/R-MMU-162582;https://reactome.org/PathwayBrowser/#/R-MMU-5362517;https://reactome.org/PathwayBrowser/#/R-MMU-5365859;https://reactome.org/PathwayBrowser/#/R-MMU-9006931	HALLMARK ANDROGEN RESPONSE;HALLMARK KRAS SIGNALING UP	http://www.gsea-msigdb.org/gsea/msigdb/mouse/geneset/HALLMARK_ANDROGEN_RESPONSE;http://www.gsea-msigdb.org/gsea/msigdb/mouse/geneset/HALLMARK_KRAS_SIGNALING_UP
P0DOV2	Interferon-activable protein 204 OS=Mus musculus OX=10090 GN=Ifi204 PE=1 SV=1	Ifi204	0.309923	0.00038632	Down	23.1	13	13	11	3217.75	3625.48	3260.62	9102.08	12806.9	10692.2	10167.7	11120.1	7020.96	0.344215	0.387831	0.348801	0.973684	1.37	1.14379	1.08768	1.18956	0.751059	cytoplasm,nucleus	K20914	IFI16; gamma-interferon-inducible protein 16	mmu04621 NOD-like receptor signaling pathway	GO:0000122 negative regulation of transcription by RNA polymerase II; GO:0001558 regulation of cell growth; GO:0001775 cell activation; GO:0001816 cytokine production; GO:0001817 regulation of cytokine production; GO:0001819 positive regulation of cytokine production; GO:0002218 activation of innate immune response; GO:0002230 positive regulation of defense response to virus by host; GO:0002252 i…	GO:0000323 lytic vacuole; GO:0005576 extracellular region; GO:0005622 intracellular anatomical structure; GO:0005634 nucleus; GO:0005654 nucleoplasm; GO:0005730 nucleolus; GO:0005737 cytoplasm; GO:0005739 mitochondrion; GO:0005764 lysosome; GO:0005766 primary lysosome; GO:0005773 vacuole; GO:0005775 vacuolar lumen; GO:0005829 cytosol; GO:0012505 endomembrane system; GO:0016234 inclusion body; GO:…	GO:0000976 transcription cis-regulatory region binding; GO:0000977 RNA polymerase II transcription regulatory region sequence-specific DNA binding; GO:0000978 RNA polymerase II cis-regulatory region sequence-specific DNA binding; GO:0000981 DNA-binding transcription factor activity, RNA polymerase II-specific; GO:0000987 cis-regulatory region sequence-specific DNA binding; GO:0001067 transcriptio…	PF02758	PF02758 PAAD/DAPIN/Pyrin domain						Transcription factor	R-MMU-168249 Innate Immune System;R-MMU-168256 Immune System;R-MMU-6798695 Neutrophil degranulation	https://reactome.org/PathwayBrowser/#/R-MMU-168249;https://reactome.org/PathwayBrowser/#/R-MMU-168256;https://reactome.org/PathwayBrowser/#/R-MMU-6798695
Q9R233	Tapasin OS=Mus musculus OX=10090 GN=Tapbp PE=1 SV=2	Tapbp	0.311637	0.000894491	Down	25.81	12	12	12	32624.7	31328.5	29251.4	78293	120983	99804.6	60182.7	67316.6	64963.7	0.406565	0.390412	0.364527	0.975677	1.50767	1.24375	0.749989	0.838891	0.809569	plasma membrane	K08058	TAPBP; TAP binding protein (tapasin)	mmu04612 Antigen processing and presentation; mmu05168 Herpes simplex virus 1 infection; mmu05163 Human cytomegalovirus infection; mmu05170 Human immunodeficiency virus 1 infection; mmu05169 Epstein-Barr virus infection	GO:0002376 immune system process; GO:0002474 antigen processing and presentation of peptide antigen via MHC class I; GO:0002478 antigen processing and presentation of exogenous peptide antigen; GO:0002479 antigen processing and presentation of exogenous peptide antigen via MHC class I, TAP-dependent; GO:0006518 peptide metabolic process; GO:0006807 nitrogen compound metabolic process; GO:0006810 …	GO:0000139 Golgi membrane; GO:0005622 intracellular anatomical structure; GO:0005737 cytoplasm; GO:0005783 endoplasmic reticulum; GO:0005789 endoplasmic reticulum membrane; GO:0005793 endoplasmic reticulum-Golgi intermediate compartment; GO:0005794 Golgi apparatus; GO:0005886 plasma membrane; GO:0005887 integral component of plasma membrane; GO:0012505 endomembrane system; GO:0012506 vesicle memb…	GO:0003823 antigen binding; GO:0003824 catalytic activity; GO:0005102 signaling receptor binding; GO:0005215 transporter activity; GO:0005488 binding; GO:0005515 protein binding; GO:0015399 primary active transmembrane transporter activity; GO:0015433 ABC-type peptide antigen transporter activity; GO:0015440 ABC-type peptide transporter activity; GO:0016462 pyrophosphatase activity; GO:0016787 hy…	PF07654	PF07654 Immunoglobulin C1-set domain							R-MMU-1236974 ER-Phagosome pathway;R-MMU-1236975 Antigen processing-Cross presentation;R-MMU-1280218 Adaptive Immune System;R-MMU-168256 Immune System;R-MMU-983169 Class I MHC mediated antigen processing & presentation;R-MMU-983170 Antigen Presentation: Folding, assembly and peptide loading of class I MHC	https://reactome.org/PathwayBrowser/#/R-MMU-1236974;https://reactome.org/PathwayBrowser/#/R-MMU-1236975;https://reactome.org/PathwayBrowser/#/R-MMU-1280218;https://reactome.org/PathwayBrowser/#/R-MMU-168256;https://reactome.org/PathwayBrowser/#/R-MMU-983169;https://reactome.org/PathwayBrowser/#/R-MMU-983170	HALLMARK INTERFERON GAMMA RESPONSE;HALLMARK INFLAMMATORY RESPONSE;HALLMARK ALLOGRAFT REJECTION	http://www.gsea-msigdb.org/gsea/msigdb/mouse/geneset/HALLMARK_INTERFERON_GAMMA_RESPONSE;http://www.gsea-msigdb.org/gsea/msigdb/mouse/geneset/HALLMARK_INFLAMMATORY_RESPONSE;http://www.gsea-msigdb.org/gsea/msigdb/mouse/geneset/HALLMARK_ALLOGRAFT_REJECTION
Q9QZU9	Ubiquitin/ISG15-conjugating enzyme E2 L6 OS=Mus musculus OX=10090 GN=Ube2l6 PE=1 SV=3	Ube2l6	0.311848	0.00102787	Down	11.76	2	2	2	4470.07	6111.38	6638.21	16053.4	19545	19619.8	10350.8	20727.4	10725.3	0.302263	0.413247	0.448871	1.08552	1.32162	1.32668	0.699913	1.40157	0.725237	nucleus	K04553	UBE2L6; ubiquitin-conjugating enzyme E2 L6 [EC:2.3.2.23]	mmu05022 Pathways of neurodegeneration - multiple diseases; mmu04120 Ubiquitin mediated proteolysis; mmu05012 Parkinson disease	GO:0000731 DNA synthesis involved in DNA repair; GO:0001817 regulation of cytokine production; GO:0001818 negative regulation of cytokine production; GO:0006139 nucleobase-containing compound metabolic process; GO:0006259 DNA metabolic process; GO:0006281 DNA repair; GO:0006301 postreplication repair; GO:0006464 cellular protein modification process; GO:0006508 proteolysis; GO:0006725 cellular ar…	GO:0005622 intracellular anatomical structure; GO:0005634 nucleus; GO:0005654 nucleoplasm; GO:0005737 cytoplasm; GO:0005829 cytosol; GO:0031974 membrane-enclosed lumen; GO:0031981 nuclear lumen; GO:0043226 organelle; GO:0043227 membrane-bounded organelle; GO:0043229 intracellular organelle; GO:0043231 intracellular membrane-bounded organelle; GO:0043233 organelle lumen; GO:0070013 intracellular o…	GO:0003824 catalytic activity; GO:0004842 ubiquitin-protein transferase activity; GO:0005488 binding; GO:0005515 protein binding; GO:0016740 transferase activity; GO:0019787 ubiquitin-like protein transferase activity; GO:0032182 ubiquitin-like protein binding; GO:0042296 ISG15 transferase activity; GO:0043130 ubiquitin binding; GO:0140096 catalytic activity, acting on a protein;	PF00179	PF00179 Ubiquitin-conjugating enzyme	O	KOG0422	Ubiquitin-protein ligase	WP3638 Parkinson's disease	http://www.wikipathways.org/instance/WP3638_r122578		R-MMU-110313 Translesion synthesis by Y family DNA polymerases bypasses lesions on DNA template;R-MMU-1169408 ISG15 antiviral mechanism;R-MMU-1169410 Antiviral mechanism by IFN-stimulated genes;R-MMU-1280215 Cytokine Signaling in Immune system;R-MMU-1280218 Adaptive Immune System;R-MMU-168256 Immune System;R-MMU-5656169 Termination of translesion DNA synthesis;R-MMU-73893 DNA Damage Bypass;R-MMU-…	https://reactome.org/PathwayBrowser/#/R-MMU-110313;https://reactome.org/PathwayBrowser/#/R-MMU-1169408;https://reactome.org/PathwayBrowser/#/R-MMU-1169410;https://reactome.org/PathwayBrowser/#/R-MMU-1280215;https://reactome.org/PathwayBrowser/#/R-MMU-1280218;https://reactome.org/PathwayBrowser/#/R-MMU-168256;https://reactome.org/PathwayBrowser/#/R-MMU-5656169;https://reactome.org/PathwayBrowser/#…	HALLMARK INTERFERON ALPHA RESPONSE;HALLMARK INTERFERON GAMMA RESPONSE;HALLMARK FATTY ACID METABOLISM	http://www.gsea-msigdb.org/gsea/msigdb/mouse/geneset/HALLMARK_INTERFERON_ALPHA_RESPONSE;http://www.gsea-msigdb.org/gsea/msigdb/mouse/geneset/HALLMARK_INTERFERON_GAMMA_RESPONSE;http://www.gsea-msigdb.org/gsea/msigdb/mouse/geneset/HALLMARK_FATTY_ACID_METABOLISM
O70200	Allograft inflammatory factor 1 OS=Mus musculus OX=10090 GN=Aif1 PE=1 SV=1	Aif1	0.312095	0.000608007	Down	17.01	3	3	3	3007.23	3944.31	4208.16	11829.9	13217.1	10710.4	10706.6	8528.53	7226.35	0.292573	0.383741	0.409411	1.15093	1.28589	1.04201	1.04164	0.829739	0.70305	cytoplasm	K18617			GO:0001505 regulation of neurotransmitter levels; GO:0001774 microglial cell activation; GO:0001775 cell activation; GO:0001932 regulation of protein phosphorylation; GO:0001934 positive regulation of protein phosphorylation; GO:0002274 myeloid leukocyte activation; GO:0002376 immune system process; GO:0002682 regulation of immune system process; GO:0002684 positive regulation of immune system pr…	GO:0001726 ruffle; GO:0001891 phagocytic cup; GO:0005622 intracellular anatomical structure; GO:0005634 nucleus; GO:0005737 cytoplasm; GO:0005829 cytosol; GO:0005856 cytoskeleton; GO:0005884 actin filament; GO:0005886 plasma membrane; GO:0015629 actin cytoskeleton; GO:0016020 membrane; GO:0030027 lamellipodium; GO:0031252 cell leading edge; GO:0031253 cell projection membrane; GO:0031256 leading …	GO:0003779 actin binding; GO:0005488 binding; GO:0005509 calcium ion binding; GO:0005515 protein binding; GO:0008092 cytoskeletal protein binding; GO:0043167 ion binding; GO:0043169 cation binding; GO:0044877 protein-containing complex binding; GO:0046872 metal ion binding; GO:0051015 actin filament binding;			T	KOG0027	Calmodulin and related proteins (EF-Hand superfamily)
P41317	Mannose-binding protein C OS=Mus musculus OX=10090 GN=Mbl2 PE=1 SV=2	Mbl2	0.313237	0.0170604	Down	19.26	4	4	4	1820.67	4093.43	2245.81	9058.21	11024.3	5967.8	8046.93	7660.24	4299.43	0.277106	0.62302	0.341812	1.37866	1.6779	0.908298	1.22474	1.16589	0.654373	extracellular	K03991	MBL; mannose-binding lectin	mmu05171 Coronavirus disease - COVID-19; mmu05150 Staphylococcus aureus infection; mmu04610 Complement and coagulation cascades; mmu04145 Phagosome	GO:0001867 complement activation, lectin pathway; GO:0001906 cell killing; GO:0002252 immune effector process; GO:0002253 activation of immune response; GO:0002376 immune system process; GO:0002526 acute inflammatory response; GO:0002673 regulation of acute inflammatory response; GO:0002682 regulation of immune system process; GO:0002684 positive regulation of immune system process; GO:0002697 re…	GO:0005576 extracellular region; GO:0005615 extracellular space; GO:0009986 cell surface;	GO:0002020 protease binding; GO:0003824 catalytic activity; GO:0004175 endopeptidase activity; GO:0004252 serine-type endopeptidase activity; GO:0005102 signaling receptor binding; GO:0005488 binding; GO:0005509 calcium ion binding; GO:0005515 protein binding; GO:0005534 galactose binding; GO:0005537 mannose binding; GO:0005543 phospholipid binding; GO:0008233 peptidase activity; GO:0008236 serin…	PF00059	PF00059 Lectin C-type domain	TV	KOG4297	C-type lectin				R-MMU-166658 Complement cascade;R-MMU-166662 Lectin pathway of complement activation;R-MMU-166663 Initial triggering of complement;R-MMU-166786 Creation of C4 and C2 activators;R-MMU-168249 Innate Immune System;R-MMU-168256 Immune System	https://reactome.org/PathwayBrowser/#/R-MMU-166658;https://reactome.org/PathwayBrowser/#/R-MMU-166662;https://reactome.org/PathwayBrowser/#/R-MMU-166663;https://reactome.org/PathwayBrowser/#/R-MMU-166786;https://reactome.org/PathwayBrowser/#/R-MMU-168249;https://reactome.org/PathwayBrowser/#/R-MMU-168256	HALLMARK XENOBIOTIC METABOLISM;HALLMARK COAGULATION;HALLMARK ALLOGRAFT REJECTION	http://www.gsea-msigdb.org/gsea/msigdb/mouse/geneset/HALLMARK_XENOBIOTIC_METABOLISM;http://www.gsea-msigdb.org/gsea/msigdb/mouse/geneset/HALLMARK_COAGULATION;http://www.gsea-msigdb.org/gsea/msigdb/mouse/geneset/HALLMARK_ALLOGRAFT_REJECTION
Q01339	Beta-2-glycoprotein 1 OS=Mus musculus OX=10090 GN=Apoh PE=1 SV=1	Apoh	0.313374	0.00073572	Down	45.22	18	18	18	16173.3	18299	16466.5	66598.3	51236.3	44714.8	76212.2	43627.9	31239.1	0.290176	0.328314	0.295436	1.19488	0.919264	0.802258	1.36737	0.782757	0.560481	extracellular	K17305	APOH; beta-2-glycoprotein 1	mmu04979 Cholesterol metabolism	GO:0001936 regulation of endothelial cell proliferation; GO:0001937 negative regulation of endothelial cell proliferation; GO:0002576 platelet degranulation; GO:0006508 proteolysis; GO:0006629 lipid metabolic process; GO:0006638 neutral lipid metabolic process; GO:0006639 acylglycerol metabolic process; GO:0006641 triglyceride metabolic process; GO:0006807 nitrogen compound metabolic process; GO:…	GO:0005576 extracellular region; GO:0005615 extracellular space; GO:0005622 intracellular anatomical structure; GO:0005737 cytoplasm; GO:0005886 plasma membrane; GO:0009986 cell surface; GO:0012505 endomembrane system; GO:0016020 membrane; GO:0030141 secretory granule; GO:0031089 platelet dense granule lumen; GO:0031410 cytoplasmic vesicle; GO:0031974 membrane-enclosed lumen; GO:0031982 vesicle; …	GO:0005488 binding; GO:0005515 protein binding; GO:0005543 phospholipid binding; GO:0008047 enzyme activator activity; GO:0008289 lipid binding; GO:0030234 enzyme regulator activity; GO:0042802 identical protein binding; GO:0043167 ion binding; GO:0043168 anion binding; GO:0060229 lipase activator activity; GO:0060230 lipoprotein lipase activator activity; GO:0098772 molecular function regulator;	PF00084; PF09014	PF00084 Sushi repeat (SCR repeat); PF09014 Beta-2-glycoprotein-1 fifth domain	TV	KOG4297	C-type lectin				R-MMU-109582 Hemostasis;R-MMU-114608 Platelet degranulation ;R-MMU-76002 Platelet activation, signaling and aggregation;R-MMU-76005 Response to elevated platelet cytosolic Ca2+	https://reactome.org/PathwayBrowser/#/R-MMU-109582;https://reactome.org/PathwayBrowser/#/R-MMU-114608;https://reactome.org/PathwayBrowser/#/R-MMU-76002;https://reactome.org/PathwayBrowser/#/R-MMU-76005	HALLMARK ANGIOGENESIS	http://www.gsea-msigdb.org/gsea/msigdb/mouse/geneset/HALLMARK_ANGIOGENESIS
Q03267	DNA-binding protein Ikaros OS=Mus musculus OX=10090 GN=Ikzf1 PE=1 SV=2	Ikzf1	0.313582	0.00120065	Down	10.44	5	5	2	2808.49	3593.42	3867.58	8828.54	12350.8	11569.6	8677.7	6366.14	4602.4	0.32653	0.41779	0.449665	1.02645	1.43597	1.34514	1.00891	0.740161	0.535099	nucleus	K09220			GO:0000122 negative regulation of transcription by RNA polymerase II; GO:0001654 eye development; GO:0001775 cell activation; GO:0001779 natural killer cell differentiation; GO:0002262 myeloid cell homeostasis; GO:0002376 immune system process; GO:0002377 immunoglobulin production; GO:0002440 production of molecular mediator of immune response; GO:0002520 immune system development; GO:0002521 leu…	GO:0000228 nuclear chromosome; GO:0000775 chromosome, centromeric region; GO:0000785 chromatin; GO:0000792 heterochromatin; GO:0005622 intracellular anatomical structure; GO:0005634 nucleus; GO:0005654 nucleoplasm; GO:0005667 transcription regulator complex; GO:0005694 chromosome; GO:0005721 pericentric heterochromatin; GO:0005737 cytoplasm; GO:0031974 membrane-enclosed lumen; GO:0031981 nuclear …	GO:0000976 transcription cis-regulatory region binding; GO:0000977 RNA polymerase II transcription regulatory region sequence-specific DNA binding; GO:0000978 RNA polymerase II cis-regulatory region sequence-specific DNA binding; GO:0000981 DNA-binding transcription factor activity, RNA polymerase II-specific; GO:0000987 cis-regulatory region sequence-specific DNA binding; GO:0001067 transcriptio…	PF00096	PF00096 Zinc finger, C2H2 type	R	KOG1721	FOG: Zn-finger			Transcription factor
P33434	72 kDa type IV collagenase OS=Mus musculus OX=10090 GN=Mmp2 PE=1 SV=1	Mmp2	0.316916	0.00451106	Down	24.62	15	15	15	1687.2	1713.3	2506.66	6202.6	7802.27	4634.66	10525	5317.23	3470.94	0.252594	0.256501	0.375277	0.928603	1.16809	0.693864	1.57572	0.796053	0.519641	extracellular	K01398	MMP2; matrix metalloproteinase-2 (gelatinase A) [EC:3.4.24.24]	mmu04912 GnRH signaling pathway; mmu05418 Fluid shear stress and atherosclerosis; mmu04933 AGE-RAGE signaling pathway in diabetic complications; mmu01522 Endocrine resistance; mmu05415 Diabetic cardiomyopathy; mmu05219 Bladder cancer; mmu05205 Proteoglycans in cancer; mmu04670 Leukocyte transendothelial migration; mmu04926 Relaxin signaling pathway; mmu05200 Pathways in cancer; mmu04915 Estrogen …	GO:0000003 reproduction; GO:0000302 response to reactive oxygen species; GO:0001101 response to acid chemical; GO:0001501 skeletal system development; GO:0001503 ossification; GO:0001525 angiogenesis; GO:0001541 ovarian follicle development; GO:0001542 ovulation from ovarian follicle; GO:0001553 luteinization; GO:0001568 blood vessel development; GO:0001655 urogenital system development; GO:00016…	GO:0005576 extracellular region; GO:0005604 basement membrane; GO:0005615 extracellular space; GO:0005622 intracellular anatomical structure; GO:0005634 nucleus; GO:0005737 cytoplasm; GO:0005739 mitochondrion; GO:0005886 plasma membrane; GO:0016020 membrane; GO:0030016 myofibril; GO:0030017 sarcomere; GO:0031012 extracellular matrix; GO:0043226 organelle; GO:0043227 membrane-bounded organelle; GO…	GO:0001968 fibronectin binding; GO:0003824 catalytic activity; GO:0004175 endopeptidase activity; GO:0004222 metalloendopeptidase activity; GO:0004252 serine-type endopeptidase activity; GO:0005488 binding; GO:0005515 protein binding; GO:0008233 peptidase activity; GO:0008236 serine-type peptidase activity; GO:0008237 metallopeptidase activity; GO:0008270 zinc ion binding; GO:0016787 hydrolase ac…	PF01471; PF00413; PF00040	PF01471 Putative peptidoglycan binding domain; PF00413 Matrixin; PF00040 Fibronectin type II domain	OW	KOG1565	Gelatinase A and related matrix metalloproteases	WP3632 Lung fibrosis;WP373 IL-3 signaling pathway;WP441 Matrix metalloproteinases	http://www.wikipathways.org/instance/WP3632_r114011;http://www.wikipathways.org/instance/WP373_r117904;http://www.wikipathways.org/instance/WP441_r117913		R-MMU-1266738 Developmental Biology;R-MMU-1442490 Collagen degradation;R-MMU-1474228 Degradation of the extracellular matrix;R-MMU-1474244 Extracellular matrix organization;R-MMU-1592389 Activation of Matrix Metalloproteinases;R-MMU-162582 Signal Transduction;R-MMU-2682334 EPH-Ephrin signaling;R-MMU-3928665 EPH-ephrin mediated repulsion of cells;R-MMU-422475 Axon guidance;R-MMU-8939211 ESR-mediat…	https://reactome.org/PathwayBrowser/#/R-MMU-1266738;https://reactome.org/PathwayBrowser/#/R-MMU-1442490;https://reactome.org/PathwayBrowser/#/R-MMU-1474228;https://reactome.org/PathwayBrowser/#/R-MMU-1474244;https://reactome.org/PathwayBrowser/#/R-MMU-1592389;https://reactome.org/PathwayBrowser/#/R-MMU-162582;https://reactome.org/PathwayBrowser/#/R-MMU-2682334;https://reactome.org/PathwayBrowser/…	HALLMARK APOPTOSIS;HALLMARK APICAL JUNCTION;HALLMARK EPITHELIAL MESENCHYMAL TRANSITION;HALLMARK COAGULATION	http://www.gsea-msigdb.org/gsea/msigdb/mouse/geneset/HALLMARK_APOPTOSIS;http://www.gsea-msigdb.org/gsea/msigdb/mouse/geneset/HALLMARK_APICAL_JUNCTION;http://www.gsea-msigdb.org/gsea/msigdb/mouse/geneset/HALLMARK_EPITHELIAL_MESENCHYMAL_TRANSITION;http://www.gsea-msigdb.org/gsea/msigdb/mouse/geneset/HALLMARK_COAGULATION
P36371	Antigen peptide transporter 2 OS=Mus musculus OX=10090 GN=Tap2 PE=1 SV=1	Tap2	0.318069	0.00066724	Down	15.81	10	10	10	8899.48	10672.6	9022.8	24786.6	35496.3	29618.5	16979.4	23696.5	19099.6	0.372786	0.447059	0.377952	1.03827	1.48689	1.24067	0.711242	0.992611	0.800054	plasma membrane	K05654	ABCB3; ATP-binding cassette, subfamily B (MDR/TAP), member 3 [EC:7.4.2.14]	mmu04612 Antigen processing and presentation; mmu05169 Epstein-Barr virus infection; mmu05340 Primary immunodeficiency; mmu02010 ABC transporters; mmu05168 Herpes simplex virus 1 infection; mmu05163 Human cytomegalovirus infection; mmu05170 Human immunodeficiency virus 1 infection; mmu04145 Phagosome	GO:0001910 regulation of leukocyte mediated cytotoxicity; GO:0001911 negative regulation of leukocyte mediated cytotoxicity; GO:0001912 positive regulation of leukocyte mediated cytotoxicity; GO:0001914 regulation of T cell mediated cytotoxicity; GO:0001916 positive regulation of T cell mediated cytotoxicity; GO:0002237 response to molecule of bacterial origin; GO:0002376 immune system process; G…	GO:0005622 intracellular anatomical structure; GO:0005634 nucleus; GO:0005654 nucleoplasm; GO:0005737 cytoplasm; GO:0005783 endoplasmic reticulum; GO:0005789 endoplasmic reticulum membrane; GO:0005793 endoplasmic reticulum-Golgi intermediate compartment; GO:0012505 endomembrane system; GO:0012506 vesicle membrane; GO:0016020 membrane; GO:0016021 integral component of membrane; GO:0016604 nuclear …	GO:0000166 nucleotide binding; GO:0003824 catalytic activity; GO:0005102 signaling receptor binding; GO:0005215 transporter activity; GO:0005488 binding; GO:0005515 protein binding; GO:0005524 ATP binding; GO:0015399 primary active transmembrane transporter activity; GO:0015433 ABC-type peptide antigen transporter activity; GO:0015440 ABC-type peptide transporter activity; GO:0016462 pyrophosphat…	PF00005	PF00005 ABC transporter	U	KOG0058	Peptide exporter, ABC superfamily				R-MMU-1236974 ER-Phagosome pathway;R-MMU-1236975 Antigen processing-Cross presentation;R-MMU-1280218 Adaptive Immune System;R-MMU-168256 Immune System;R-MMU-983169 Class I MHC mediated antigen processing & presentation;R-MMU-983170 Antigen Presentation: Folding, assembly and peptide loading of class I MHC	https://reactome.org/PathwayBrowser/#/R-MMU-1236974;https://reactome.org/PathwayBrowser/#/R-MMU-1236975;https://reactome.org/PathwayBrowser/#/R-MMU-1280218;https://reactome.org/PathwayBrowser/#/R-MMU-168256;https://reactome.org/PathwayBrowser/#/R-MMU-983169;https://reactome.org/PathwayBrowser/#/R-MMU-983170	HALLMARK ALLOGRAFT REJECTION	http://www.gsea-msigdb.org/gsea/msigdb/mouse/geneset/HALLMARK_ALLOGRAFT_REJECTION
Q61702	Inter-alpha-trypsin inhibitor heavy chain H1 OS=Mus musculus OX=10090 GN=Itih1 PE=1 SV=2	Itih1	0.318646	0.000179532	Down	13.23	14	14	14	9251.06	10623.8	8634.34	31878.4	31204.9	26386.5	41932.3	33320.6	22404.4	0.309804	0.355775	0.289151	1.06756	1.04501	0.883644	1.40425	1.11586	0.75029	extracellular	K19014				GO:0005576 extracellular region;	GO:0005488 binding; GO:0005509 calcium ion binding; GO:0043167 ion binding; GO:0043169 cation binding; GO:0046872 metal ion binding;	PF00092	PF00092 von Willebrand factor type A domain									HALLMARK COMPLEMENT;HALLMARK XENOBIOTIC METABOLISM;HALLMARK COAGULATION	http://www.gsea-msigdb.org/gsea/msigdb/mouse/geneset/HALLMARK_COMPLEMENT;http://www.gsea-msigdb.org/gsea/msigdb/mouse/geneset/HALLMARK_XENOBIOTIC_METABOLISM;http://www.gsea-msigdb.org/gsea/msigdb/mouse/geneset/HALLMARK_COAGULATION
P33587	Vitamin K-dependent protein C OS=Mus musculus OX=10090 GN=Proc PE=1 SV=2	Proc	0.319029	0.00242407	Down	10.22	5	5	5	1033.7	1617.92	1562.96	5064.78	3720.03	4425.82	4944.72	2937.8	1463.41	0.271557	0.425033	0.410595	1.33054	0.977265	1.16268	1.29899	0.77177	0.384443	extracellular	K01344	PROC; protein C (activated) [EC:3.4.21.69]	mmu04610 Complement and coagulation cascades	GO:0001889 liver development; GO:0006464 cellular protein modification process; GO:0006508 proteolysis; GO:0006807 nitrogen compound metabolic process; GO:0006810 transport; GO:0006888 endoplasmic reticulum to Golgi vesicle-mediated transport; GO:0006950 response to stress; GO:0007275 multicellular organism development; GO:0007596 blood coagulation; GO:0007599 hemostasis; GO:0008152 metabolic pro…	GO:0005576 extracellular region; GO:0005615 extracellular space; GO:0005622 intracellular anatomical structure; GO:0005737 cytoplasm; GO:0005783 endoplasmic reticulum; GO:0005788 endoplasmic reticulum lumen; GO:0005794 Golgi apparatus; GO:0005796 Golgi lumen; GO:0012505 endomembrane system; GO:0031974 membrane-enclosed lumen; GO:0043226 organelle; GO:0043227 membrane-bounded organelle; GO:0043229…	GO:0003824 catalytic activity; GO:0004175 endopeptidase activity; GO:0004252 serine-type endopeptidase activity; GO:0005488 binding; GO:0005515 protein binding; GO:0008233 peptidase activity; GO:0008236 serine-type peptidase activity; GO:0016787 hydrolase activity; GO:0017171 serine hydrolase activity; GO:0043621 protein self-association; GO:0070012 oligopeptidase activity; GO:0140096 catalytic a…	PF00594; PF00008; PF14670; PF00089	PF00594 Vitamin K-dependent carboxylation/gamma-carboxyglutamic (GLA) domain; PF00008 EGF-like domain; PF14670 Coagulation Factor Xa inhibitory site; PF00089 Trypsin							R-MMU-109582 Hemostasis;R-MMU-140837 Intrinsic Pathway of Fibrin Clot Formation;R-MMU-140875 Common Pathway of Fibrin Clot Formation;R-MMU-140877 Formation of Fibrin Clot (Clotting Cascade);R-MMU-159740 Gamma-carboxylation of protein precursors;R-MMU-159763 Transport of gamma-carboxylated protein precursors from the endoplasmic reticulum to the Golgi apparatus;R-MMU-159782 Removal of aminotermina…	https://reactome.org/PathwayBrowser/#/R-MMU-109582;https://reactome.org/PathwayBrowser/#/R-MMU-140837;https://reactome.org/PathwayBrowser/#/R-MMU-140875;https://reactome.org/PathwayBrowser/#/R-MMU-140877;https://reactome.org/PathwayBrowser/#/R-MMU-159740;https://reactome.org/PathwayBrowser/#/R-MMU-159763;https://reactome.org/PathwayBrowser/#/R-MMU-159782;https://reactome.org/PathwayBrowser/#/R-MM…	HALLMARK COAGULATION	http://www.gsea-msigdb.org/gsea/msigdb/mouse/geneset/HALLMARK_COAGULATION
O88393	Transforming growth factor beta receptor type 3 OS=Mus musculus OX=10090 GN=Tgfbr3 PE=1 SV=1	Tgfbr3	0.320308	0.00102328	Down	13.18	10	10	10	4018.22	5391.33	3954.02	12531.9	16425.6	12763.5	23667	15870.2	12974.4	0.282768	0.379396	0.278251	0.88189	1.1559	0.898188	1.66548	1.11681	0.913029	plasma membrane	K05843			GO:0001101 response to acid chemical; GO:0001503 ossification; GO:0001568 blood vessel development; GO:0001570 vasculogenesis; GO:0001649 osteoblast differentiation; GO:0001666 response to hypoxia; GO:0001701 in utero embryonic development; GO:0001824 blastocyst development; GO:0001837 epithelial to mesenchymal transition; GO:0001889 liver development; GO:0001944 vasculature development; GO:00019…	GO:0005576 extracellular region; GO:0005615 extracellular space; GO:0005622 intracellular anatomical structure; GO:0005737 cytoplasm; GO:0005783 endoplasmic reticulum; GO:0005886 plasma membrane; GO:0005887 integral component of plasma membrane; GO:0009897 external side of plasma membrane; GO:0009986 cell surface; GO:0012505 endomembrane system; GO:0016020 membrane; GO:0016021 integral component …	GO:0003824 catalytic activity; GO:0004672 protein kinase activity; GO:0004674 protein serine/threonine kinase activity; GO:0004675 transmembrane receptor protein serine/threonine kinase activity; GO:0004888 transmembrane signaling receptor activity; GO:0005024 transforming growth factor beta-activated receptor activity; GO:0005102 signaling receptor binding; GO:0005114 type II transforming growth…						WP113 TGF-beta signaling pathway	http://www.wikipathways.org/instance/WP113_r116497				HALLMARK APOPTOSIS;HALLMARK EPITHELIAL MESENCHYMAL TRANSITION;HALLMARK UV RESPONSE DN	http://www.gsea-msigdb.org/gsea/msigdb/mouse/geneset/HALLMARK_APOPTOSIS;http://www.gsea-msigdb.org/gsea/msigdb/mouse/geneset/HALLMARK_EPITHELIAL_MESENCHYMAL_TRANSITION;http://www.gsea-msigdb.org/gsea/msigdb/mouse/geneset/HALLMARK_UV_RESPONSE_DN
P29699	Alpha-2-HS-glycoprotein OS=Mus musculus OX=10090 GN=Ahsg PE=1 SV=1	Ahsg	0.320787	0.00159723	Down	25.51	6	6	6	63111.6	76646.4	57379	257076	180861	176605	315060	190970	111238	0.328602	0.399073	0.298754	1.33851	0.941685	0.919525	1.64042	0.994319	0.57918	extracellular	K23409			GO:0000003 reproduction; GO:0001501 skeletal system development; GO:0001503 ossification; GO:0001558 regulation of cell growth; GO:0001775 cell activation; GO:0001932 regulation of protein phosphorylation; GO:0001933 negative regulation of protein phosphorylation; GO:0002252 immune effector process; GO:0002263 cell activation involved in immune response; GO:0002274 myeloid leukocyte activation; G…	GO:0005576 extracellular region; GO:0005615 extracellular space; GO:0005622 intracellular anatomical structure; GO:0005737 cytoplasm; GO:0005783 endoplasmic reticulum; GO:0005788 endoplasmic reticulum lumen; GO:0005794 Golgi apparatus; GO:0005886 plasma membrane; GO:0012505 endomembrane system; GO:0016020 membrane; GO:0030141 secretory granule; GO:0031012 extracellular matrix; GO:0031091 platelet…	GO:0004857 enzyme inhibitor activity; GO:0004860 protein kinase inhibitor activity; GO:0004866 endopeptidase inhibitor activity; GO:0019207 kinase regulator activity; GO:0019210 kinase inhibitor activity; GO:0019887 protein kinase regulator activity; GO:0030234 enzyme regulator activity; GO:0030292 protein tyrosine kinase inhibitor activity; GO:0030294 receptor signaling protein tyrosine kinase i…	PF00031	PF00031 Cystatin domain							R-MMU-109582 Hemostasis;R-MMU-114608 Platelet degranulation ;R-MMU-168249 Innate Immune System;R-MMU-168256 Immune System;R-MMU-381426 Regulation of Insulin-like Growth Factor (IGF) transport and uptake by Insulin-like Growth Factor Binding Proteins (IGFBPs);R-MMU-392499 Metabolism of proteins;R-MMU-597592 Post-translational protein modification;R-MMU-6798695 Neutrophil degranulation;R-MMU-76002 …	https://reactome.org/PathwayBrowser/#/R-MMU-109582;https://reactome.org/PathwayBrowser/#/R-MMU-114608;https://reactome.org/PathwayBrowser/#/R-MMU-168249;https://reactome.org/PathwayBrowser/#/R-MMU-168256;https://reactome.org/PathwayBrowser/#/R-MMU-381426;https://reactome.org/PathwayBrowser/#/R-MMU-392499;https://reactome.org/PathwayBrowser/#/R-MMU-597592;https://reactome.org/PathwayBrowser/#/R-MM…
Q8BG07	5'-3' exonuclease PLD4 OS=Mus musculus OX=10090 GN=Pld4 PE=1 SV=1	Pld4	0.320889	0.000764222	Down	10.14	5	5	5	3211.45	4247.43	4676.1	11375.6	13550.7	12890.5	13467.7	12367.5	8687.81	0.295575	0.390924	0.430378	1.04698	1.24718	1.18641	1.23954	1.13828	0.799607	cytoplasm	K16860	PLD3_4; phospholipase D3/4 [EC:3.1.4.4]	mmu00565 Ether lipid metabolism; mmu01100 Metabolic pathways; mmu00564 Glycerophospholipid metabolism	GO:0002244 hematopoietic progenitor cell differentiation; GO:0002376 immune system process; GO:0002520 immune system development; GO:0006066 alcohol metabolic process; GO:0006793 phosphorus metabolic process; GO:0006796 phosphate-containing compound metabolic process; GO:0006810 transport; GO:0006897 endocytosis; GO:0006909 phagocytosis; GO:0007275 multicellular organism development; GO:0008152 m…	GO:0000139 Golgi membrane; GO:0005622 intracellular anatomical structure; GO:0005634 nucleus; GO:0005737 cytoplasm; GO:0005783 endoplasmic reticulum; GO:0005789 endoplasmic reticulum membrane; GO:0005794 Golgi apparatus; GO:0005802 trans-Golgi network; GO:0012505 endomembrane system; GO:0016020 membrane; GO:0030139 endocytic vesicle; GO:0031090 organelle membrane; GO:0031410 cytoplasmic vesicle; …	GO:0003824 catalytic activity; GO:0004435 phosphatidylinositol phospholipase C activity; GO:0004620 phospholipase activity; GO:0004629 phospholipase C activity; GO:0004630 phospholipase D activity; GO:0008081 phosphoric diester hydrolase activity; GO:0016298 lipase activity; GO:0016787 hydrolase activity; GO:0016788 hydrolase activity, acting on ester bonds; GO:0042578 phosphoric ester hydrolase …	PF13918	PF13918 PLD-like domain	R	KOG3603	Predicted phospholipase D				R-MMU-1430728 Metabolism;R-MMU-1483249 Inositol phosphate metabolism;R-MMU-168249 Innate Immune System;R-MMU-168256 Immune System;R-MMU-1855204 Synthesis of IP3 and IP4 in the cytosol;R-MMU-2029480 Fcgamma receptor (FCGR) dependent phagocytosis;R-MMU-2029485 Role of phospholipids in phagocytosis	https://reactome.org/PathwayBrowser/#/R-MMU-1430728;https://reactome.org/PathwayBrowser/#/R-MMU-1483249;https://reactome.org/PathwayBrowser/#/R-MMU-168249;https://reactome.org/PathwayBrowser/#/R-MMU-168256;https://reactome.org/PathwayBrowser/#/R-MMU-1855204;https://reactome.org/PathwayBrowser/#/R-MMU-2029480;https://reactome.org/PathwayBrowser/#/R-MMU-2029485
O35892	Nuclear autoantigen Sp-100 OS=Mus musculus OX=10090 GN=Sp100 PE=1 SV=2	Sp100	0.323409	0.0155366	Down	12.24	6	6	6	3118.34	4130.19	6600.37	9654.88	16328.5	16838.3	6263.47	14321.1	9780.42	0.305707	0.404904	0.647069	0.946519	1.60077	1.65075	0.614041	1.40397	0.958826	nucleus	K15413	SP100; nuclear body protein Sp100	mmu05203 Viral carcinogenesis; mmu05168 Herpes simplex virus 1 infection	GO:0000122 negative regulation of transcription by RNA polymerase II; GO:0000723 telomere maintenance; GO:0001101 response to acid chemical; GO:0002376 immune system process; GO:0006139 nucleobase-containing compound metabolic process; GO:0006259 DNA metabolic process; GO:0006355 regulation of transcription, DNA-templated; GO:0006357 regulation of transcription by RNA polymerase II; GO:0006725 ce…	GO:0005622 intracellular anatomical structure; GO:0005634 nucleus; GO:0005654 nucleoplasm; GO:0005730 nucleolus; GO:0005737 cytoplasm; GO:0016604 nuclear body; GO:0016605 PML body; GO:0031974 membrane-enclosed lumen; GO:0031981 nuclear lumen; GO:0034399 nuclear periphery; GO:0043226 organelle; GO:0043227 membrane-bounded organelle; GO:0043228 non-membrane-bounded organelle; GO:0043229 intracellul…	GO:0000981 DNA-binding transcription factor activity, RNA polymerase II-specific; GO:0003700 DNA-binding transcription factor activity; GO:0003712 transcription coregulator activity; GO:0003713 transcription coactivator activity; GO:0003714 transcription corepressor activity; GO:0005488 binding; GO:0005515 protein binding; GO:0008134 transcription factor binding; GO:0019899 enzyme binding; GO:001…	PF03172	PF03172 HSR domain	O	KOG2177	Predicted E3 ubiquitin ligase				R-MMU-2990846 SUMOylation;R-MMU-3108214 SUMOylation of DNA damage response and repair proteins;R-MMU-3108232 SUMO E3 ligases SUMOylate target proteins;R-MMU-392499 Metabolism of proteins;R-MMU-597592 Post-translational protein modification	https://reactome.org/PathwayBrowser/#/R-MMU-2990846;https://reactome.org/PathwayBrowser/#/R-MMU-3108214;https://reactome.org/PathwayBrowser/#/R-MMU-3108232;https://reactome.org/PathwayBrowser/#/R-MMU-392499;https://reactome.org/PathwayBrowser/#/R-MMU-597592
A1L314	Macrophage-expressed gene 1 protein OS=Mus musculus OX=10090 GN=Mpeg1 PE=1 SV=1	Mpeg1	0.324684	2.51518e-05	Down	12.76	9	9	9	5338	5616.7	4937.23	16950.8	16788.2	15206.9	22225.7	16459.1	11470.3	0.339212	0.356923	0.313745	1.07717	1.06683	0.966348	1.41237	1.04592	0.7289	extracellular							PF01823	PF01823 MAC/Perforin domain
Q9Z2Z9	Glutamine--fructose-6-phosphate aminotransferase [isomerizing] 2 OS=Mus musculus OX=10090 GN=Gfpt2 PE=1 SV=3	Gfpt2	0.32522	0.00746478	Down	26.98	17	10	10	2832.75	2387.39	3123.66	7767.73	11934.9	5953.21	8995.79	7969.27	5852.36	0.33294	0.280595	0.367131	0.912959	1.40274	0.699694	1.0573	0.936646	0.687841	cytoplasm	K00820	glmS; glutamine---fructose-6-phosphate transaminase (isomerizing) [EC:2.6.1.16]	mmu00520 Amino sugar and nucleotide sugar metabolism; mmu00250 Alanine, aspartate and glutamate metabolism; mmu04931 Insulin resistance; mmu01100 Metabolic pathways; mmu01250 Biosynthesis of nucleotide sugars; mmu05415 Diabetic cardiomyopathy	GO:0005979 regulation of glycogen biosynthetic process; GO:0006002 fructose 6-phosphate metabolic process; GO:0006040 amino sugar metabolic process; GO:0006041 glucosamine metabolic process; GO:0006042 glucosamine biosynthetic process; GO:0006047 UDP-N-acetylglucosamine metabolic process; GO:0006048 UDP-N-acetylglucosamine biosynthetic process; GO:0006082 organic acid metabolic process; GO:000609…	GO:0005622 intracellular anatomical structure; GO:0005737 cytoplasm; GO:0005829 cytosol;	GO:0003824 catalytic activity; GO:0004360 glutamine-fructose-6-phosphate transaminase (isomerizing) activity; GO:0005488 binding; GO:0005515 protein binding; GO:0008483 transaminase activity; GO:0016597 amino acid binding; GO:0016740 transferase activity; GO:0016769 transferase activity, transferring nitrogenous groups; GO:0030246 carbohydrate binding; GO:0031406 carboxylic acid binding; GO:00360…	PF13522; PF01380	PF13522 Glutamine amidotransferase domain; PF01380 SIS domain	M	KOG1268	Glucosamine 6-phosphate synthetases, contain amidotransferase and phosphosugar isomerase domains				R-MMU-392499 Metabolism of proteins;R-MMU-446193 Biosynthesis of the N-glycan precursor (dolichol lipid-linked oligosaccharide, LLO) and transfer to a nascent protein;R-MMU-446203 Asparagine N-linked glycosylation;R-MMU-446210 Synthesis of UDP-N-acetyl-glucosamine;R-MMU-446219 Synthesis of substrates in N-glycan biosythesis;R-MMU-597592 Post-translational protein modification	https://reactome.org/PathwayBrowser/#/R-MMU-392499;https://reactome.org/PathwayBrowser/#/R-MMU-446193;https://reactome.org/PathwayBrowser/#/R-MMU-446203;https://reactome.org/PathwayBrowser/#/R-MMU-446210;https://reactome.org/PathwayBrowser/#/R-MMU-446219;https://reactome.org/PathwayBrowser/#/R-MMU-597592	HALLMARK TNFA SIGNALING VIA NFKB;HALLMARK KRAS SIGNALING UP	http://www.gsea-msigdb.org/gsea/msigdb/mouse/geneset/HALLMARK_TNFA_SIGNALING_VIA_NFKB;http://www.gsea-msigdb.org/gsea/msigdb/mouse/geneset/HALLMARK_KRAS_SIGNALING_UP
[truncated: 888 more rows]

## Sheet: CvsI
Protein accession	Protein description	Gene name	C/I Ratio	C/I P value	Regulated Type	Coverage [%]	Peptides	Razor + unique peptides	Unique Peptides	Intensity C1	Intensity C2	Intensity C3	Intensity D1	Intensity D2	Intensity D3	Intensity I1	Intensity I2	Intensity I3	C1	C2	C3	D1	D2	D3	I1	I2	I3	Subcellular localization	KEGG KO No.	KEGG Gene	KEGG pathway	Biological Process	Cellular Component	Molecular Function	Pfam ID	Domain description	KOG category	KOG NO.	KOG description	WikiPathways	externalDetailsURL	Is_TF	Reactome pathway	Reactome link	HallMark	msigdbURL
[truncated: 837 more rows]

## Sheet: DvsI
Protein accession	Protein description	Gene name	D/I Ratio	D/I P value	Regulated Type	Coverage [%]	Peptides	Razor + unique peptides	Unique Peptides	Intensity C1	Intensity C2	Intensity C3	Intensity D1	Intensity D2	Intensity D3	Intensity I1	Intensity I2	Intensity I3	C1	C2	C3	D1	D2	D3	I1	I2	I3	Subcellular localization	KEGG KO No.	KEGG Gene	KEGG pathway	Biological Process	Cellular Component	Molecular Function	Pfam ID	Domain description	KOG category	KOG NO.	KOG description	WikiPathways	externalDetailsURL	Is_TF	Reactome pathway	Reactome link	HallMark	msigdbURL
[truncated: 172 more rows]
