# Supplementary material for: Intravenous Immunoglobulin Reveals a Novel Protective Mechanism: Targeting the GBP5-Driven Pyroptosis Axis in Experimental Colitis
Source: Pharmaceuticals (Basel). 2026 Jun 22;19(6):972. doi: 10.3390/ph19060972 (PMC13306194; doi:10.3390/ph19060972)
Supplement: Supplementary file 1 [file pharmaceuticals-19-00972-s001.zip › Supplementary Files/supplementary file s2.xlsx]

## Sheet: Control vs DSS
GO Terms Level 1	GO Terms Level 2	Related proteins
Biological Process	regulation of biological process	A0A0G2JDV3 A2AAY5 A2AF47 A2AIV8 A2AJ76 A6X935 A7L9Z8 D0QMC3 D3Z2R5 E9PV24 E9Q414 E9Q555 O08530 O08573 O08677 O08692 O08709 O08736 O09131 O09161 O35114 O35368 O35400 O35601 O35604 O35678 O35744 O35892 O35904 O35945 O35988 O54824 O54901 O55091 O70126 O70145 O70165 O70172 O70200 O70326 O70400 O70421 O70458 O88273 O88329 O88343 O88379 O88393 O88455 O88507 O88531 O88533 O88574 O88593 O88939 O88947 O89…
Biological Process	organic substance metabolic process	A6H5Y3 D0QMC3 E9PV24 E9Q414 E9Q555 O08573 O08677 O08709 O08736 O09043 O09131 O35114 O35368 O35400 O35601 O35604 O35678 O35744 O35892 O35904 O35945 O35955 O35988 O54909 O70126 O70145 O70165 O70172 O88379 O88393 O88455 O88531 O88533 O88561 O88574 O88593 O88735 O88741 O88947 O89017 O89094 O89106 P00329 P00688 P01027 P01029 P01831 P01887 P03953 P04117 P04186 P04441 P06684 P06728 P06800 P06801 P06909 …
Biological Process	primary metabolic process	A6H5Y3 D0QMC3 E9PV24 E9Q414 E9Q555 O08573 O08677 O08709 O08736 O09043 O09131 O35114 O35368 O35400 O35601 O35604 O35678 O35744 O35892 O35904 O35945 O35955 O35988 O54909 O70126 O70145 O70165 O70172 O88379 O88393 O88455 O88531 O88533 O88561 O88574 O88735 O88741 O88947 O89017 O89094 O89106 P00329 P00688 P01027 P01029 P01831 P01887 P03953 P04117 P04186 P04441 P06684 P06728 P06800 P06801 P06909 P07724 …
Biological Process	cellular metabolic process	A2AAY5 A6H5Y3 E9PV24 E9Q414 E9Q555 O08573 O08677 O08709 O09043 O09131 O35114 O35400 O35601 O35604 O35678 O35744 O35892 O35904 O35945 O35955 O35988 O54909 O70126 O70145 O70172 O88379 O88393 O88531 O88533 O88561 O88574 O88735 O88741 O89017 O89106 P00329 P00920 P01027 P01029 P01831 P01887 P03953 P04117 P04441 P06728 P06800 P06801 P07724 P07758 P08103 P08121 P08226 P08556 P09242 P09450 P09470 P09581 …
Biological Process	nitrogen compound metabolic process	A6H5Y3 D0QMC3 E9PV24 E9Q414 E9Q555 O08573 O08677 O08736 O09043 O09131 O35114 O35368 O35400 O35601 O35604 O35744 O35892 O35904 O35955 O35988 O70126 O70145 O70165 O88379 O88393 O88531 O88533 O88561 O88574 O88593 O88735 O88741 O88947 O89017 O89094 O89106 P01027 P01029 P01831 P01887 P03953 P04117 P04186 P06684 P06728 P06800 P06801 P06909 P07724 P07758 P08103 P08121 P08226 P08556 P09450 P09470 P09581 …
Biological Process	cellular response to stimulus	A0A0G2JDV3 A2AIV8 A6H5Y3 D0QMC3 D3Z2R5 E9PV24 E9Q414 O08530 O08573 O08677 O08709 O08736 O09131 O09161 O35114 O35368 O35601 O35604 O35892 O35904 O35945 O35988 O54824 O55091 O70126 O70145 O70165 O70200 O70326 O70421 O70458 O88273 O88393 O88507 O88533 O88593 O89017 O89053 O89106 P00920 P01027 P01831 P01887 P01898 P01899 P01901 P02798 P02802 P03953 P03995 P04117 P04223 P04230 P04441 P05555 P05784 P06…
Biological Process	anatomical structure development	A2AAY5 A2AF47 A6H5Y3 A7L9Z8 D0QMC3 D3Z2R5 E9PV24 E9Q414 E9Q555 G3X9J0 O08530 O08573 O09043 O09161 O35114 O35368 O35604 O35678 O35904 O35945 O35955 O35988 O54824 O55091 O70126 O70172 O70200 O70255 O70326 O70421 O88273 O88379 O88393 O88455 O88507 O88531 O88533 O88574 O88735 O88939 O89053 O89094 P00329 P00920 P01027 P01029 P01831 P01887 P01898 P01899 P01901 P03953 P03995 P04223 P04230 P04441 P05555 …
Biological Process	response to chemical	A0A0G2JDV3 A2AIV8 A6H5Y3 A6X935 D0QMC3 D3Z2R5 E9PV24 E9Q414 O08530 O08573 O08709 O08736 O09131 O09161 O35114 O35368 O35604 O35892 O35904 O35945 O54824 O55091 O70145 O70200 O70421 O70458 O88273 O88343 O88393 O88507 O88533 O88593 O88735 O88741 O89017 O89053 P00329 P00920 P01027 P01029 P01887 P01898 P01899 P01901 P02798 P02802 P03953 P04117 P04186 P04223 P04230 P04441 P05555 P05784 P06339 P06684 P06…
Biological Process	multicellular organism development	A2AAY5 A2AF47 A6H5Y3 A7L9Z8 D0QMC3 D3Z2R5 E9PV24 E9Q414 E9Q555 G3X9J0 O08530 O08573 O35114 O35368 O35604 O35678 O35904 O35945 O35988 O55091 O70126 O70172 O70200 O70255 O70326 O70421 O88273 O88379 O88393 O88455 O88507 O88531 O88533 O88574 O88735 O88939 O89053 O89094 P00329 P00920 P01027 P01029 P01831 P01887 P01898 P01899 P01901 P03953 P03995 P04223 P04230 P04441 P05555 P05784 P06339 P06684 P06728 …
Biological Process	cellular component organization or biogenesis	A0A0G2JDV3 A2AAY5 A2AF47 A6H5Y3 D3Z2R5 E9PV24 E9Q414 E9Q555 G3X9J0 O08530 O08709 O09043 O09161 O35114 O35604 O35678 O35892 O35904 O35945 O35955 O35988 O55091 O70126 O70200 O70326 O70421 O88329 O88379 O88393 O88531 O88574 O88735 O88741 O89017 O89053 P01027 P01029 P01831 P03953 P03995 P04230 P04441 P05555 P05784 P06683 P06684 P06728 P06801 P07214 P07724 P07744 P07758 P08101 P08103 P08121 P08226 P08…
Biological Process	response to stress	A0A0G2JDV3 A2AF47 A2AIV8 A6H5Y3 A6X935 D0QMC3 D3Z2R5 E9PV24 O08573 O08677 O08709 O08736 O09043 O09131 O35114 O35368 O35678 O35744 O35892 O35904 O35945 O35988 O54824 O55091 O70126 O70145 O70165 O70200 O70400 O70421 O88393 O88533 O88593 O88735 O88947 O89053 P00920 P01027 P01029 P01887 P01898 P01899 P01901 P02798 P02802 P03953 P03995 P04186 P04223 P04230 P04441 P05555 P06339 P06683 P06684 P06728 P06…
Biological Process	regulation of biological quality	A2AAY5 A2AF47 D0QMC3 D3Z2R5 E9PV24 E9Q414 O08530 O08573 O08677 O09043 O09131 O09161 O35114 O35368 O35604 O35678 O35892 O35904 O35945 O54909 O70126 O70145 O70200 O70421 O88343 O88393 O88455 O88531 O88533 O88735 O88947 O89017 O89020 O89053 P00329 P00920 P01027 P01029 P01831 P01887 P02798 P02802 P03995 P04117 P04230 P04441 P05555 P06683 P06684 P06728 P06800 P06801 P07724 P07759 P08101 P08103 P08121 …
Biological Process	cell communication	A2AIV8 A6H5Y3 D0QMC3 D3Z2R5 E9PV24 E9Q414 O08530 O08573 O08677 O08736 O09131 O09161 O35114 O35368 O35601 O35604 O35892 O35904 O35945 O35988 O54824 O55091 O70145 O70165 O70200 O70326 O70421 O70458 O88273 O88343 O88393 O88507 O88531 O88593 O89053 O89106 P00920 P01027 P01831 P01887 P02798 P02802 P03953 P04230 P04441 P05555 P05784 P06684 P06800 P07724 P08101 P08103 P08121 P08226 P08556 P08730 P09450 …
Biological Process	establishment of localization	A0A0G2JDV3 A6X935 D0QMC3 E9PV24 E9Q414 O08677 O08709 O09161 O35114 O35368 O35601 O35604 O35904 O70126 O70165 O70200 O88329 O88343 O88531 O88533 O88593 O88741 O88947 O89020 O89053 P00920 P01027 P01029 P01887 P03953 P04117 P04441 P05555 P05784 P06684 P06728 P06800 P07214 P07724 P07758 P07759 P08101 P08103 P08121 P08226 P08556 P09470 P09813 P0DOV2 P10605 P10810 P10852 P11087 P11247 P11276 P11835 P11…
Biological Process	signal transduction	A2AIV8 D0QMC3 D3Z2R5 E9PV24 E9Q414 O08530 O08573 O08677 O08736 O09131 O09161 O35114 O35368 O35601 O35604 O35892 O35904 O35945 O35988 O54824 O70145 O70165 O70200 O70326 O70421 O70458 O88273 O88393 O88507 O88593 O89053 O89106 P00920 P01027 P01831 P01887 P02798 P02802 P03953 P04230 P04441 P05555 P05784 P06684 P06800 P07724 P08101 P08103 P08121 P08226 P08556 P08730 P09450 P09581 P0DOV2 P10810 P11087 …
Biological Process	cellular developmental process	A2AAY5 A2AF47 A6H5Y3 D0QMC3 D3Z2R5 G3X9J0 O08530 O09043 O09161 O35114 O35368 O35604 O35678 O35904 O35945 O35955 O35988 O54824 O55091 O70126 O70172 O70255 O70326 O70421 O88393 O88455 O88531 O88574 O88735 O89053 O89094 P00920 P01831 P01887 P01898 P01899 P01901 P03953 P03995 P04117 P04223 P04230 P04441 P05555 P05784 P06339 P06728 P06800 P07091 P07744 P08101 P08103 P08121 P08226 P08556 P08730 P09242 …
Biological Process	response to external stimulus	A0A0G2JDV3 A2AIV8 A2AJ76 A6H5Y3 D0QMC3 E9PV24 E9Q414 O08530 O08573 O08677 O09043 O35114 O35368 O35744 O35892 O35904 O54824 O55091 O70145 O70200 O70421 O88533 O88593 O89053 P00329 P00688 P01027 P01029 P01887 P01898 P01899 P01901 P02798 P03953 P04223 P04230 P05555 P06339 P06684 P06800 P07214 P07724 P07758 P07759 P08101 P08103 P08121 P08226 P08556 P09242 P09450 P09470 P09581 P0DOV2 P10605 P10649 P10…
Biological Process	regulation of molecular function	A2AAY5 A2AF47 A6X935 D0QMC3 D3Z2R5 O08530 O08573 O08677 O08692 O08736 O09131 O09161 O35114 O35368 O35892 O35904 O35945 O35988 O54824 O70126 O70326 O70421 O88273 O88379 O88393 O88531 O89017 O89053 P00329 P01831 P01887 P03953 P04117 P04230 P04441 P05555 P06684 P06728 P06800 P07758 P07759 P08101 P08103 P08226 P08556 P09470 P09581 P09813 P0DOV2 P11276 P11835 P11859 P12804 P13597 P14094 P14231 P14234 …
Biological Process	other	Q6YGZ1 P47877 Q9D2Y4 Q9D142 Q02384 Q8VD58 P52840 Q60829 P98078 P47738 Q8VEB2 P02802 Q99J77 O08736 Q8CIF6 P04186 P55097 Q08481 Q11127 Q8VEB4 Q61830 P01029 Q8VI93 P24456 P04117 Q9CYL5 Q8R121 Q9DC53 Q8VDL4 Q91XV3 P14434 Q9JLM8 P49182 P70315 Q91V92 Q8BPU7 Q9R1Q6 Q01514 Q9CZT8 Q91Y97 Q09014 Q99LB2 Q8C3J5 O88842 P53986 Q99J45 Q8CI15 Q99JW2 P04231 Q9CXV1 Q9D5J6 Q6PEV3 P39654 P63089 Q07235 Q61133 Q64442 …
Cellular Component	intracellular anatomical structure	A0A0G2JDV3 A2AAY5 A2AF47 A2AIV8 A2AJ76 A6H5Y3 A6X935 A7L9Z8 D0QMC3 D3Z2R5 E9PV24 E9Q414 E9Q555 G3X9J0 O08530 O08573 O08677 O08692 O08709 O08736 O09043 O09131 O09161 O35114 O35368 O35400 O35601 O35604 O35678 O35744 O35892 O35904 O35945 O35955 O35988 O54824 O54909 O70126 O70145 O70172 O70200 O70255 O70400 O70421 O88329 O88379 O88393 O88455 O88531 O88533 O88561 O88574 O88593 O88735 O88741 O88939 O88…
Cellular Component	cytoplasm	A0A0G2JDV3 A2AAY5 A2AF47 A2AIV8 A2AJ76 A6H5Y3 A6X935 A7L9Z8 D0QMC3 D3Z2R5 E9PV24 E9Q414 E9Q555 O08530 O08573 O08677 O08692 O08709 O08736 O09043 O09131 O09161 O35114 O35368 O35400 O35601 O35604 O35678 O35744 O35892 O35904 O35945 O35955 O35988 O54824 O54909 O70126 O70145 O70172 O70200 O70421 O88329 O88393 O88455 O88531 O88533 O88561 O88593 O88735 O88741 O88947 O89017 O89053 O89094 O89106 P00329 P00…
Cellular Component	organelle	A0A0G2JDV3 A2AAY5 A2AF47 A6X935 A7L9Z8 D0QMC3 D3Z2R5 E9PV24 E9Q414 E9Q555 G3X9J0 O08530 O08573 O08677 O08692 O08709 O08736 O09043 O09131 O09161 O35114 O35368 O35400 O35601 O35604 O35678 O35744 O35892 O35904 O35945 O35955 O35988 O54824 O54909 O70126 O70145 O70172 O70200 O70255 O70421 O88329 O88379 O88393 O88455 O88531 O88533 O88561 O88574 O88593 O88735 O88741 O88939 O88947 O89017 O89053 O89094 O89…
Cellular Component	membrane	A2AIV8 A6X935 A7L9Z8 D3Z2R5 E9PV24 E9Q414 O08530 O08677 O09043 O09131 O09161 O35114 O35601 O35604 O35678 O35904 O35988 O54824 O54901 O54909 O70145 O70165 O70172 O70200 O70255 O70421 O70458 O88329 O88343 O88393 O88455 O88507 O88531 O88735 O88741 O88947 O89053 O89106 P00329 P00920 P01027 P01029 P01831 P01887 P01898 P01899 P01901 P03953 P03995 P04186 P04223 P04230 P04441 P05555 P06339 P06683 P06684 …
Cellular Component	endomembrane system	A0A0G2JDV3 A6X935 A7L9Z8 D0QMC3 D3Z2R5 E9PV24 E9Q414 O08530 O08677 O08709 O08736 O09043 O09131 O09161 O35114 O35604 O35678 O35744 O35988 O54909 O70145 O70421 O88329 O88393 O88455 O88531 O88533 O88561 O88593 O88947 O89017 O89053 P01027 P01029 P01831 P01887 P01898 P01899 P01901 P03953 P04223 P04230 P04441 P05555 P06339 P06728 P06800 P07214 P07724 P07758 P07759 P08101 P08103 P08121 P08226 P08556 P09…
Cellular Component	cell periphery	A2AIV8 A2AJ76 A6X935 A7L9Z8 E9PV24 E9Q414 O08530 O08677 O35114 O35601 O35604 O35678 O35904 O35988 O54824 O54901 O70145 O70165 O70172 O70200 O70255 O70421 O70458 O88329 O88343 O88393 O88507 O88735 O88947 O89053 O89106 P00329 P00920 P01027 P01029 P01831 P01887 P01898 P01899 P01901 P03953 P04186 P04223 P04230 P04441 P05555 P05784 P06339 P06683 P06684 P06800 P06909 P08101 P08103 P08226 P08556 P08730 …
Cellular Component	cytosol	A0A0G2JDV3 A2AF47 A2AIV8 A6H5Y3 D0QMC3 E9Q414 E9Q555 O08573 O08709 O08736 O09131 O35368 O35400 O35601 O35678 O35904 O35945 O35955 O54824 O54909 O70126 O70145 O70172 O70200 O88455 O88531 O88533 O88735 O88741 O89053 O89094 O89106 P00329 P00920 P01831 P01887 P02798 P02802 P03953 P03995 P04117 P05784 P06683 P06728 P06801 P07744 P08103 P08226 P08730 P09813 P0DOV2 P10649 P10852 P11679 P11859 P14234 P14…
Cellular Component	membrane-enclosed lumen	A0A0G2JDV3 A2AF47 A6X935 D0QMC3 E9PV24 E9Q414 E9Q555 O08530 O08677 O08709 O09043 O09161 O35114 O35368 O35678 O35744 O35892 O35904 O35945 O35955 O35988 O54824 O54909 O70126 O70145 O70172 O88379 O88531 O88561 O88574 O88593 O88947 O89017 O89106 P00329 P01027 P01029 P01887 P03953 P04117 P04441 P05784 P06728 P07214 P07724 P07758 P07759 P08103 P08121 P08226 P09450 P09581 P09813 P0DOV2 P10605 P11087 P11…
Cellular Component	extracellular region	A0A0G2JDV3 A2AJ76 A2AVA0 A6X935 D0QMC3 E9PV24 E9Q414 O08573 O08677 O08692 O08709 O09043 O09131 O35604 O35744 O35988 O54824 O70165 O70326 O88273 O88393 O88507 O88531 O88593 O88947 O89017 O89020 P00688 P00920 P01027 P01029 P01831 P01872 P01887 P01898 P01899 P01901 P03953 P04117 P04186 P04223 P05555 P06339 P06683 P06684 P06728 P06909 P07214 P07724 P07758 P07759 P08101 P08121 P08226 P08730 P09242 P09…
Cellular Component	extracellular space	E9PV24 E9Q414 O08573 O08677 O08692 O08709 O09043 O35744 O54824 O70326 O88273 O88393 O88507 O88531 O89020 P00688 P00920 P01027 P01029 P01872 P01887 P01898 P01899 P01901 P03953 P04117 P04186 P04223 P05555 P06339 P06683 P06684 P06728 P06909 P07214 P07724 P07758 P07759 P08121 P08226 P08730 P09242 P09470 P09813 P10605 P10810 P11087 P11247 P11276 P11859 P12804 P13597 P14106 P14430 P14431 P14847 P15655 …
Cellular Component	intrinsic component of membrane	O08530 O09161 O35604 O35988 O54901 O70145 O70421 O70458 O88343 O88393 O88455 O88507 O88741 O88947 P01027 P01029 P01831 P01898 P01899 P01901 P04223 P04230 P04441 P05555 P06339 P06683 P06684 P06800 P08101 P09242 P09470 P09581 P10810 P10852 P11835 P13597 P14094 P14231 P14430 P14431 P14434 P14483 P15379 P16382 P16406 P17047 P18181 P18572 P19437 P20491 P21958 P21995 P23242 P23953 P24063 P25118 P25119 …
Cellular Component	cell projection	A2AF47 O09131 O35114 O35678 O35904 O70126 O70200 O70421 O88329 O88531 O88533 O88735 O89053 P00920 P01027 P01029 P01831 P03995 P06684 P07091 P08101 P08226 P09470 P10649 P11835 P14847 P15379 P15626 P16110 P17897 P19137 P19639 P21614 P22005 P24529 P25118 P25119 P25785 P26040 P26041 P26618 P28828 P29533 P31428 P32037 P35330 P35917 P36895 P39876 P41233 P41539 P42225 P45952 P48758 P48999 P49710 P49935 …
Cellular Component	other	Q6YGZ1 P47877 Q02384 Q0GNC1 Q60829 P98078 P47738 P02802 P55097 Q08481 Q11127 Q8VEB4 Q61830 P24456 Q8VI93 P01029 P04117 Q9CYL5 Q9DC53 Q8VDL4 Q91XV3 P14434 Q9JLM8 P70315 Q91V92 Q01514 Q9CZT8 Q91Y97 Q09014 Q99LB2 Q8C3J5 O88842 P53986 P17563 Q99J45 Q8CI15 P04231 Q9CXV1 Q6PEV3 Q07235 P63089 P39654 Q61133 Q60766 Q8VCS3 Q9WU81 Q5NBX1 Q5PR69 Q61425 Q9JJG0 P08556 Q99JY8 D0QMC3 D3Z2R5 Q61146 Q91WA6 Q8R054 …
Molecular Function	protein binding	A0A0G2JDV3 A2AAY5 A2AF47 A2AIV8 D0QMC3 E9PV24 E9Q414 O08530 O08573 O08677 O08709 O08736 O09043 O09131 O09161 O35114 O35368 O35601 O35678 O35744 O35892 O35904 O35945 O35955 O35988 O54824 O54901 O55091 O70126 O70145 O70165 O70172 O70200 O70326 O70421 O70458 O88273 O88329 O88343 O88379 O88393 O88507 O88533 O88593 O88735 O88939 O89053 O89106 P00329 P01027 P01029 P01831 P01872 P01887 P01898 P01899 P01…
Molecular Function	ion binding	A0A0G2JDV3 A2AAY5 A6H5Y3 E9Q414 O08677 O09131 O09161 O35114 O35945 O70165 O70200 O70326 O70421 O88273 O88329 O88393 O88533 O88947 O89106 P00329 P00688 P00920 P01831 P02798 P02802 P03953 P04117 P05555 P06728 P06800 P06801 P06909 P07091 P07214 P07724 P08226 P08556 P09242 P09470 P09813 P10649 P11247 P11276 P14847 P15379 P15626 P15655 P16294 P16406 P18155 P19221 P19639 P20918 P21956 P21958 P24529 P25…
Molecular Function	organic cyclic compound binding	A0A0G2JDV3 A6H5Y3 D0QMC3 O35368 O35400 O35604 O35945 O88329 O88379 O88455 O88533 O88741 O88939 O89020 P00329 P06728 P06801 P07724 P07759 P08226 P08556 P09450 P09813 P0DOV2 P10649 P10852 P14847 P14901 P15626 P17433 P19639 P21614 P21958 P23611 P23950 P24456 P24529 P26040 P26041 P28650 P33267 P33622 P35441 P35991 P36371 P36895 P41233 P42225 P42230 P45952 P47738 P48281 P48758 P49698 P50172 P50247 P51…
Molecular Function	hydrolase activity	A0A0G2JDV3 E9Q555 O08709 O08736 O09043 O35678 O35744 O35955 O88329 O88379 O88531 O88574 O88593 O88947 O89017 O89094 O89106 P00688 P00920 P01027 P01029 P03953 P04186 P06800 P08556 P09242 P09470 P10605 P14094 P14106 P14231 P14901 P15947 P16294 P16406 P17897 P18155 P19221 P20060 P20918 P21180 P21958 P23953 P26262 P28063 P28076 P28650 P28828 P29351 P31428 P33434 P33587 P35276 P35821 P35831 P36371 P39…
Molecular Function	heterocyclic compound binding	A0A0G2JDV3 A6H5Y3 D0QMC3 O35368 O35400 O35945 O88329 O88379 O88455 O88533 O88741 O88939 O89020 P00329 P06801 P07724 P07759 P08556 P09450 P0DOV2 P10852 P14901 P17433 P21958 P23611 P23950 P24456 P24529 P26040 P26041 P28650 P33267 P35991 P36371 P36895 P41233 P42225 P42230 P45952 P47738 P48281 P48758 P49698 P50172 P50247 P51661 P51908 P52196 P52840 P52927 P54310 P55041 P56477 P56657 P60764 P61028 P61…
Molecular Function	small molecule binding	A0A0G2JDV3 A6H5Y3 O08573 O35114 O35400 O35604 O35945 O70165 O88329 O88455 O88533 O89020 P00329 P04117 P06728 P06801 P07724 P08226 P08556 P09813 P14847 P15379 P16110 P21614 P21958 P24529 P27005 P28650 P30355 P31725 P32037 P33267 P33622 P34928 P35441 P35991 P36371 P36895 P39039 P41233 P41317 P45952 P47738 P48281 P48758 P49698 P50172 P50247 P51661 P51910 P52760 P52840 P55041 P56657 P60764 P61028 P61…
Molecular Function	protein-containing complex binding	O35114 O35601 O55091 O70200 O88329 O88393 O89053 P01831 P01898 P01899 P01901 P03995 P04223 P04441 P06339 P07214 P08101 P08121 P08226 P08556 P09813 P10605 P11087 P11276 P11679 P11835 P13597 P14234 P14430 P14431 P14847 P15379 P15655 P16110 P19221 P20491 P20918 P21956 P24063 P24452 P25118 P25785 P26040 P26041 P26151 P26618 P28076 P28078 P28650 P28665 P29533 P32037 P35330 P35441 P35737 P35762 P35821 …
Molecular Function	transferase activity	A6H5Y3 E9Q555 O09131 O35400 O35904 O70126 O70172 O88393 O88561 O88741 P08103 P09581 P10649 P14234 P15626 P15655 P19639 P20060 P26618 P27870 P30115 P30275 P35917 P35991 P36895 P42230 P42867 P52196 P52795 P52840 P52927 P54751 P58801 P59108 P61080 P61922 P70181 P70218 P70236 P97328 P97333 P98192 Q01279 Q03963 Q08048 Q08189 Q09200 Q11127 Q2EMV9 Q3TRM8 Q3U5Q7 Q3UDW8 Q3UIR3 Q3UNX5 Q60928 Q60936 Q60967 …
Molecular Function	catalytic activity, acting on a protein	E9Q555 O08736 O09043 O35955 O70126 O88393 O88531 O88574 O88947 O89017 O89094 P01027 P01029 P03953 P04186 P06800 P08103 P09470 P09581 P10605 P11835 P14106 P14234 P15655 P15947 P16294 P16406 P19221 P20918 P21180 P26262 P26618 P28063 P28076 P28301 P28828 P29351 P31428 P33434 P33587 P35821 P35831 P35917 P35991 P36895 P41317 P42230 P49935 P52795 P52927 P53690 P55097 P55194 P58801 P59108 P61080 P70218 …
Molecular Function	carbohydrate derivative binding	A0A0G2JDV3 E9Q414 O08573 O08677 O35744 O70165 O70326 O88273 O88329 O88393 O88593 P01831 P03953 P05555 P06800 P06801 P06909 P08226 P08556 P10605 P10810 P11247 P11276 P15379 P15655 P19137 P19221 P20918 P21958 P28650 P31428 P32037 P35441 P35991 P36371 P36895 P41233 P45952 P49290 P49698 P52840 P55041 P55097 P60764 P61028 P61226 P63089 P70218 P70232 P70248 P82343 P97794 P99024 Q01514 Q03350 Q05144 Q05…
Molecular Function	enzyme regulator activity	A2AAY5 A6X935 O08573 O08677 O08692 O35904 O35945 O70326 P01831 P06728 P06800 P07758 P07759 P08226 P09813 P11276 P11859 P12804 P14094 P14231 P19221 P20918 P22599 P25785 P28665 P29699 P31428 P33622 P34928 P35917 P37889 P39876 P46062 P49182 P49935 P51908 P53690 P55194 P63089 P70315 P82343 P97290 P97298 P97333 P97370 P97430 P97821 Q00623 Q00897 Q00898 Q01279 Q01339 Q03963 Q05144 Q07235 Q07456 Q09014 …
Molecular Function	lipid binding	A2AAY5 E9Q414 O08530 O35114 O35400 O35604 O35945 O70421 O88329 O88947 P00329 P01027 P01029 P01831 P04117 P06684 P06728 P07724 P08226 P09813 P10649 P10810 P14847 P15626 P19137 P19221 P19639 P21614 P21956 P26040 P26041 P27005 P30275 P30355 P31428 P31725 P33622 P34928 P35441 P35991 P39039 P39654 P41233 P41317 P47738 P48281 P49698 P50172 P51661 P51910 P52430 P52760 P59108 P59113 P70248 P98078 Q00623 …
Molecular Function	oxidoreductase activity	O08709 O09131 O35945 O54909 O70145 O88455 P00329 P06801 P11247 P14901 P18155 P24456 P24529 P28301 P29533 P30115 P33267 P36423 P39654 P45952 P46412 P47738 P48758 P48999 P49290 P50172 P51661 P56657 P62482 Q00519 Q01237 Q09014 Q3U0B3 Q3V1T4 Q5SW46 Q60716 Q60759 Q60991 Q61093 Q61147 Q61425 Q61462 Q61753 Q64133 Q64442 Q6DFV7 Q78J03 Q80VQ0 Q80W21 Q8BW75 Q8BWF0 Q8CFX1 Q8CG70 Q8JZQ5 Q8K009 Q8K2I3 Q8R0F3 …
Molecular Function	signaling receptor activity	O08530 O35114 O35604 O35988 O70165 O70421 O70458 O88393 O88507 O88593 P04230 P04441 P06800 P08101 P08730 P09581 P10810 P11835 P14434 P14483 P16110 P16382 P19221 P20491 P24063 P25118 P25119 P26151 P26618 P28828 P29351 P35456 P35917 P36895 P41233 P48281 P49935 P51675 P59644 P70170 P70232 P97333 P97798 Q00560 Q01279 Q3UH93 Q61549 Q61609 Q61730 Q61735 Q61830 Q62028 Q63961 Q64449 Q64729 Q6PHU5 Q6QLQ4 …
Molecular Function	other	Q6YGZ1 P52840 P98078 Q8CIF6 Q61830 P01029 P04117 Q91XV3 P14434 Q9CZT8 Q91Y97 P53986 P17563 A2AVA0 P04231 Q9CXV1 P39654 P63089 Q07235 Q61133 Q64442 Q9WU81 D0QMC3 P31428 P70170 Q9WVC8 Q9D1I5 O70400 P11276 O08709 Q9D023 Q62273 P23242 O54824 O88393 Q9DBE0 O35945 P63030 P30115 P30412 P35917 P97805 P15655 P97794 Q923B0 P00920 Q8VDN2 P56382 Q9ERI5 P00329 P17433 Q64444 Q9QZL0 Q60793 Q80W21 Q8CFX1 Q9WVL2 …

## Sheet: DSS vs DSS+IVIG
GO Terms Level 1	GO Terms Level 2	Related proteins
Biological Process	regulation of biological process	A0A0G2JDV3 B1AWL2 B9EKR1 E9PVX6 O08709 O35207 O88533 O88939 O88942 P01899 P01901 P04230 P04441 P14430 P14431 P17918 P19258 P21958 P24457 P28076 P28667 P28776 P33609 P34884 P36371 P40240 P42225 P46097 P49717 P51908 P60764 P62743 P63168 P70257 P97311 P97321 P97360 P97784 Q01102 Q01320 Q02013 Q03366 Q08288 Q3TUF7 Q60766 Q60994 Q61107 Q61753 Q61846 Q62159 Q62280 Q6A051 Q6NXK7 Q6SJQ0 Q7M753 Q80VY9 Q8B…
Biological Process	cellular metabolic process	B9EKR1 O08709 O35207 O54909 O88533 O88942 P04441 P17918 P19258 P24457 P28076 P28776 P33609 P34884 P40240 P42225 P49717 P51908 P56657 P60764 P62743 P63168 P70257 P97311 P97321 P97360 P97784 Q01320 Q02013 Q03366 Q08288 Q11127 Q3TUF7 Q58NB6 Q60766 Q60994 Q61753 Q61846 Q62159 Q641K1 Q6NXK7 Q7M753 Q80VY9 Q8BGW5 Q8BT14 Q8C1A3 Q8C669 Q8K1L5 Q8VDF3 Q91VM5 Q921N8 Q9CPV7 Q9CR11 Q9CXV1 Q9CZT8 Q9D0R4 Q9D967 …
Biological Process	organic substance metabolic process	B9EKR1 O08709 O35207 O54909 O88533 O88942 P04441 P17918 P24457 P28076 P28776 P33609 P34884 P40240 P42225 P49717 P51908 P56657 P60764 P62743 P70257 P97311 P97321 P97360 P97784 Q01320 Q02013 Q03366 Q08288 Q11127 Q3TUF7 Q58NB6 Q60766 Q60994 Q61753 Q61846 Q62159 Q641K1 Q6NXK7 Q7M753 Q80VY9 Q8BGW5 Q8BT14 Q8BV49 Q8C1A3 Q8C669 Q8K1L5 Q8VCH6 Q8VDF3 Q91VM5 Q921N8 Q9CPV7 Q9CR11 Q9CXV1 Q9CZT8 Q9D0R4 Q9D967 …
Biological Process	primary metabolic process	B9EKR1 O08709 O35207 O54909 O88533 O88942 P04441 P17918 P24457 P28076 P28776 P33609 P34884 P42225 P49717 P51908 P56657 P60764 P62743 P70257 P97311 P97321 P97360 P97784 Q01320 Q02013 Q03366 Q08288 Q11127 Q3TUF7 Q58NB6 Q60766 Q60994 Q61753 Q61846 Q641K1 Q6NXK7 Q7M753 Q80VY9 Q8BGW5 Q8BT14 Q8BV49 Q8C1A3 Q8C669 Q8K1L5 Q8VCH6 Q8VDF3 Q91VM5 Q921N8 Q9CPV7 Q9CR11 Q9CXV1 Q9CZT8 Q9D0R4 Q9DB96 Q9JHJ8 Q9QX60 …
Biological Process	nitrogen compound metabolic process	B9EKR1 O35207 O88533 O88942 P17918 P24457 P28076 P28776 P33609 P42225 P49717 P51908 P56657 P60764 P62743 P63168 P70257 P97311 P97321 P97360 P97784 Q01320 Q02013 Q03366 Q08288 Q11127 Q3TUF7 Q60766 Q61753 Q61846 Q641K1 Q6NXK7 Q7M753 Q80VY9 Q8BGW5 Q8BT14 Q8BV49 Q8C1A3 Q8C669 Q8K1L5 Q8VCH6 Q8VDF3 Q91VM5 Q921N8 Q9CPV7 Q9CR11 Q9CXV1 Q9CZT8 Q9D0R4 Q9DB96 Q9JHJ8 Q9QX60 Q9R233 Q9WVJ3 O88425 P03888 Q8BMZ5 …
Biological Process	cellular response to stimulus	A0A0G2JDV3 B9EKR1 O08709 O88533 O88942 P01899 P01901 P04230 P04441 P14430 P14431 P17918 P19258 P24457 P28076 P33609 P34884 P40240 P42225 P46097 P51908 P56657 P60764 P62743 P97360 P97784 Q01102 Q01320 Q02013 Q03366 Q3T9E4 Q60766 Q60994 Q61107 Q61753 Q61846 Q62159 Q62280 Q6A051 Q6SJQ0 Q7M753 Q8BGW5 Q8BT14 Q8BV49 Q8C669 Q8CFB4 Q8CIB5 Q8VCH6 Q8VDF3 Q91V08 Q91VM5 Q91Z40 Q921N8 Q99MQ4 Q9CWF6 Q9CXV1 Q9C…
Biological Process	cellular component organization or biogenesis	A0A0G2JDV3 B9EKR1 O08709 P04230 P04441 P17918 P19258 P21958 P33609 P34884 P36371 P40240 P46097 P49717 P60764 P62743 P63168 P97311 P97360 Q01320 Q02013 Q03366 Q08288 Q3TUF7 Q60766 Q60994 Q61107 Q61753 Q61846 Q62159 Q62280 Q641K1 Q7M753 Q8BRM2 Q8CFB4 Q8CIB5 Q8K2Z4 Q8VCH6 Q91V08 Q91VM5 Q91Z40 Q9CPV7 Q9CQ20 Q9CR11 Q9CWF6 Q9CZT8 Q9D0P8 Q9D0R4 Q9D6H2 Q9D945 Q9DB96 Q9ER97 Q9JKX4 Q9R233 Q9WTL2 P03888 P04…
Biological Process	anatomical structure development	B9EKR1 E9PVX6 O35207 O88533 O88939 O88942 P01899 P01901 P04230 P04441 P14430 P14431 P17918 P19258 P28076 P34884 P40240 P42225 P46097 P49717 P60764 P63168 P70257 P97311 P97360 Q01320 Q02013 Q03366 Q08288 Q58NB6 Q60994 Q61753 Q61846 Q62159 Q62280 Q641K1 Q6A051 Q6SJQ0 Q7M753 Q8BRM2 Q8BV49 Q8BXB6 Q8CIB5 Q8VCH6 Q91VM5 Q921N8 Q99MQ4 Q9CWF6 Q9CZT8 Q9D0P8 Q9D0R4 Q9D6H2 Q9D945 Q9ER97 Q9JHJ8 Q9JKX4 Q9QX60 …
Biological Process	response to stress	A0A0G2JDV3 O08709 O88533 P01899 P01901 P04230 P04441 P14430 P14431 P17918 P19258 P21958 P28776 P33609 P34884 P40240 P42225 P51908 P60764 P97321 P97360 P97784 Q01102 Q01320 Q02013 Q03366 Q3T9E4 Q60766 Q60994 Q61107 Q61846 Q62159 Q6A051 Q6NXK7 Q6SJQ0 Q7M753 Q8BGW5 Q8BT14 Q8BV49 Q8C669 Q8CFB4 Q8CIB5 Q8K1L5 Q8VCH6 Q91V08 Q91Z40 Q921N8 Q9CXV1 Q9ER97 Q9JHJ8 Q9JKX4 Q9QZ85 Q9R1Y5 Q9R233 Q9WVJ3 P03888 P04…
Biological Process	multicellular organism development	B9EKR1 E9PVX6 O35207 O88533 O88939 O88942 P01899 P01901 P04230 P04441 P14430 P14431 P17918 P19258 P28076 P34884 P40240 P42225 P46097 P49717 P60764 P70257 P97360 Q01320 Q02013 Q03366 Q08288 Q60994 Q61753 Q61846 Q62159 Q641K1 Q6A051 Q6SJQ0 Q7M753 Q8BRM2 Q8BV49 Q8BXB6 Q8CIB5 Q8VCH6 Q91VM5 Q921N8 Q99MQ4 Q9CWF6 Q9CZT8 Q9D0P8 Q9D0R4 Q9D6H2 Q9D945 Q9ER97 Q9JHJ8 Q9JKX4 Q9QX60 P04231 P61211 Q9QUP5 Q7TMA2 …
Biological Process	response to chemical	A0A0G2JDV3 B9EKR1 O08709 O88533 P01899 P01901 P04230 P04441 P14430 P14431 P17918 P19258 P24457 P28076 P28776 P34884 P36371 P40240 P42225 P46097 P51908 P56657 P60764 P97784 Q01102 Q01320 Q02013 Q03366 Q3T9E4 Q60766 Q60994 Q61107 Q61753 Q61846 Q62159 Q62280 Q6SJQ0 Q8BV49 Q8C669 Q8CFB4 Q8CIB5 Q8VCH6 Q91VM5 Q91Z40 Q99MQ4 Q9CWF6 Q9CXV1 Q9CZT8 Q9ER97 Q9QZ85 P03888 P04231 P03899 P15119 P35295
Biological Process	establishment of localization	A0A0G2JDV3 B9EKR1 O08709 O88533 O88942 P04441 P21958 P34884 P36371 P40240 P46097 P51908 P60764 P62743 P63168 P97321 P97360 P97784 Q01320 Q02013 Q61107 Q62159 Q6NXK7 Q6SJQ0 Q8BV49 Q8BXB6 Q8CFB4 Q8CIB5 Q91Z40 Q9CQ20 Q9CWF6 Q9CZT8 Q9D0P8 Q9D6H2 Q9DB10 Q9ER97 Q9R233 P61205 P61211 Q8K0C5 Q91XQ6 Q922Z0 Q9D023 P35295 Q6ZWQ7 Q8C0K5 Q99P65 Q9CPW5 Q9D2W0 Q9D8G5 Q9Z1A9 O35075
Biological Process	cell communication	B9EKR1 O88942 P04230 P04441 P17918 P34884 P40240 P42225 P46097 P60764 P62743 P97321 P97360 P97784 Q01102 Q01320 Q02013 Q03366 Q60766 Q61846 Q62159 Q62280 Q6A051 Q6NXK7 Q6SJQ0 Q8BT14 Q8BV49 Q8C669 Q8CIB5 Q8VCH6 Q8VDF3 Q91V08 Q921N8 Q99MQ4 Q9CWF6 Q9CZT8 Q9D0P8 Q9D6H2 Q9JHJ8 Q9QZ85 Q9R1Y5 P04231 P61211 Q793I8 Q9Z210 O70340 Q5RJH2 Q7TMA2 Q8BLR5 Q9D8G5 Q9JJH1 Q9CQ88
Biological Process	cellular developmental process	B9EKR1 O88942 P01899 P01901 P04230 P04441 P14430 P14431 P17918 P19258 P34884 P40240 P42225 P46097 P60764 P63168 P70257 P97311 P97360 Q01320 Q03366 Q08288 Q58NB6 Q60994 Q61753 Q61846 Q62159 Q62280 Q641K1 Q6A051 Q6SJQ0 Q7M753 Q8BV49 Q8CIB5 Q91VM5 Q921N8 Q9CWF6 Q9CZT8 Q9D0P8 Q9D0R4 Q9D945 Q9ER97 Q9JKX4 Q9QX60 Q9WTL2 P04231 Q7TMA2 Q8BLR5 Q9D8G5 Q8BK08 Q9D9B4
Biological Process	regulation of biological quality	O54909 O88533 P04230 P04441 P17918 P19258 P33609 P34884 P40240 P42225 P46097 P51908 P60764 P63168 P97321 P97784 Q01102 Q02013 Q03366 Q08288 Q58NB6 Q60766 Q60994 Q61753 Q61846 Q62159 Q641K1 Q6NXK7 Q7M753 Q8BV49 Q8C1A3 Q91V08 Q9CWF6 Q9CZT8 Q9DB10 Q9R233 Q9WVJ3 P04231 P61211 Q91XQ6 Q922Z0 Q9D023 Q9Z210 P15119 P35295 Q5RJH2 Q8BLR5 Q9D0N8 Q9D1Q4
Biological Process	biosynthetic process	O35207 O88533 O88942 P04441 P17918 P24457 P28776 P33609 P34884 P42225 P49717 P51908 P56657 P63168 P70257 P97311 P97360 P97784 Q01320 Q02013 Q11127 Q58NB6 Q60766 Q61753 Q7M753 Q80VY9 Q8BGW5 Q8C1A3 Q8VCH6 Q91VM5 Q9CPV7 Q9CR11 Q9QX60 O88425 P61205 Q99K85 Q9CR39 Q9D023 Q14CH1 Q8C0K5 Q9CQX8 Q9D1Q4 Q9Z2Q5 Q3TV70 Q9ERY9 Q9R0Q9
Biological Process	signal transduction	B9EKR1 O88942 P04230 P04441 P17918 P34884 P40240 P42225 P60764 P62743 P97360 P97784 Q01102 Q03366 Q60766 Q61846 Q62159 Q62280 Q6A051 Q6SJQ0 Q8BT14 Q8BV49 Q8C669 Q8CIB5 Q8VCH6 Q8VDF3 Q91V08 Q921N8 Q99MQ4 Q9CWF6 Q9CZT8 Q9D0P8 Q9D6H2 Q9JHJ8 Q9QZ85 Q9R1Y5 P04231 Q793I8 Q9Z210 Q5RJH2 Q7TMA2 Q8BLR5 Q9D8G5 Q9CQ88
Biological Process	other	P15119 Q9JHJ8 Q8BV49 O70340 Q9R1Y5 Q9WTL2 Q62159 Q8VHQ4 P61205 P33609 Q9CQ18 Q9CQ20 Q9CPW5 O54909 Q7M753 Q641K1 Q9WVJ3 P03888 O88533 E9PVX6 O88942 Q01320 O88425 Q01102 Q8BXB6 Q8K0C5 P01901 Q80VY9 Q8VCH6 Q8C0K5 P97321 Q9Z1A9 Q8VHG0 Q9QZ85 Q8BT14 B9EKR1 P60764 P03899 P19258 Q9CR11 Q61753 Q8K1L5 Q8R060 Q91Z40 Q8VDF3 Q9R0Q9 Q8CFB4 Q9CR39 O08709 P49717 Q9JJH1 P34884 Q8K2Z4 Q7TQJ1 Q99K85 Q14CH1 Q9CWF6 …
Cellular Component	intracellular anatomical structure	A0A0G2JDV3 B1AWL2 B9EKR1 E9PVX6 O08709 O35207 O54909 O88533 O88939 O88942 P01899 P01901 P04230 P04441 P14430 P14431 P17918 P19258 P21958 P24457 P28076 P28776 P33609 P34884 P36371 P40240 P42225 P46097 P49717 P51908 P56657 P60764 P62743 P63168 P70257 P97311 P97321 P97360 P97784 Q01102 Q01320 Q02013 Q03366 Q08288 Q11127 Q3T9E4 Q3TAS6 Q3TUF7 Q58NB6 Q60766 Q60994 Q61107 Q61753 Q61846 Q62159 Q62280 Q64…
Cellular Component	organelle	A0A0G2JDV3 B1AWL2 E9PVX6 O08709 O35207 O54909 O88533 O88939 O88942 P01899 P01901 P04230 P04441 P14430 P14431 P17918 P19258 P21958 P24457 P28076 P28776 P33609 P34884 P36371 P40240 P42225 P46097 P49717 P51908 P56657 P60764 P62743 P63168 P70257 P97311 P97321 P97360 P97784 Q01102 Q01320 Q02013 Q03366 Q08288 Q11127 Q3T9E4 Q3TAS6 Q3TUF7 Q58NB6 Q60766 Q60994 Q61107 Q61846 Q62159 Q62280 Q641K1 Q6NXK7 Q6S…
Cellular Component	cytoplasm	A0A0G2JDV3 B9EKR1 E9PVX6 O08709 O35207 O54909 O88533 O88942 P01899 P01901 P04230 P04441 P14430 P14431 P19258 P21958 P24457 P28076 P28776 P33609 P34884 P36371 P40240 P42225 P46097 P51908 P56657 P60764 P62743 P63168 P97321 P97360 P97784 Q01102 Q01320 Q02013 Q03366 Q11127 Q3T9E4 Q3TAS6 Q58NB6 Q60766 Q60994 Q61107 Q61753 Q61846 Q62159 Q641K1 Q6A051 Q6NXK7 Q6SJQ0 Q7M753 Q80VY9 Q8BGW5 Q8BRM2 Q8BT14 Q8B…
Cellular Component	membrane	B9EKR1 O54909 P01899 P01901 P04230 P04441 P14430 P14431 P19258 P21958 P24457 P28667 P36371 P40240 P46097 P56657 P60764 P62743 P63168 P97321 P97784 Q01102 Q02013 Q11127 Q3T9E4 Q3TAS6 Q58NB6 Q60766 Q61846 Q62159 Q6A051 Q6NXK7 Q6SJQ0 Q7M753 Q8BXB6 Q8C669 Q8CIB5 Q8VCH6 Q91V08 Q9CR11 Q9CWF6 Q9CXV1 Q9CZT8 Q9DB10 Q9JHJ8 Q9QZ85 Q9R233 P03888 P04231 P61205 P61211 Q8K0C5 Q8VHQ4 Q91XQ6 Q9CR39 Q9D023 Q9D8V7 …
Cellular Component	endomembrane system	A0A0G2JDV3 O08709 O54909 O88533 P01899 P01901 P04230 P04441 P14430 P14431 P21958 P24457 P33609 P34884 P36371 P40240 P46097 P56657 P60764 P62743 P63168 P97321 Q01102 Q02013 Q03366 Q11127 Q3T9E4 Q3TAS6 Q58NB6 Q60766 Q60994 Q61107 Q6NXK7 Q6SJQ0 Q7M753 Q8BRM2 Q8CFB4 Q8VCH6 Q8VDF3 Q91Z40 Q9CPV7 Q9CR11 Q9CYA0 Q9CZT8 Q9D0P8 Q9JKX4 Q9QZ85 Q9R233 Q9WVJ3 P04231 P61205 P61211 Q8CG85 Q8K0C5 Q8VHQ4 Q91XQ6 Q9D…
Cellular Component	membrane-enclosed lumen	A0A0G2JDV3 E9PVX6 O08709 O35207 O54909 O88942 P04441 P17918 P28076 P33609 P34884 P36371 P42225 P49717 P51908 P70257 P97311 P97360 P97784 Q01320 Q08288 Q3TUF7 Q61107 Q62280 Q641K1 Q7M753 Q80VY9 Q8BGW5 Q8BRM2 Q8BV49 Q8CIB5 Q8K2Z4 Q8VDF3 Q91VM5 Q91Z40 Q921N8 Q9CR11 Q9D0R4 Q9D945 Q9DB10 Q9DB96 Q9JKX4 Q9QX60 Q9R1Y5 Q8BMZ5 Q8K0C5 Q922Z0 O70340 Q5RJH2 Q7TMA2 Q91VW3 Q99J25 Q9CQX8 Q9Z2Q5 Q3TV70 Q3UL36
Cellular Component	cytosol	A0A0G2JDV3 O08709 O35207 O54909 O88533 O88942 P28076 P28776 P33609 P34884 P42225 P46097 P60764 P62743 P63168 P97360 P97784 Q01320 Q60766 Q61107 Q61753 Q62159 Q641K1 Q7M753 Q80VY9 Q8BGW5 Q8BRM2 Q8BT14 Q8BV49 Q8C1A3 Q8C669 Q8CIB5 Q8K2Z4 Q8VCH6 Q91Z40 Q921N8 Q9CQ20 Q9CWF6 Q9CZT8 Q9JKX4 Q9QX60 Q9R1Y5 O88425 P61211 Q922Z0 Q99K85 Q9CR39 Q14CH1 Q5RJH2 Q9D0N8 Q9JLR1 Q8R060
Cellular Component	cell periphery	B9EKR1 P01899 P01901 P04230 P04441 P14430 P14431 P28667 P40240 P46097 P60764 P62743 P63168 P97321 P97784 Q01102 Q02013 Q11127 Q60766 Q60994 Q61846 Q62159 Q6A051 Q6NXK7 Q6SJQ0 Q7M753 Q8BXB6 Q8C669 Q8CIB5 Q91V08 Q9CWF6 Q9JHJ8 Q9R233 P04231 Q8VHQ4 Q91XQ6 P35295 Q8BLR5 Q9D0N8 Q9D2W0 Q9D3P8 Q9D8G5 Q8BK08 Q9CQ88
Cellular Component	intrinsic component of membrane	B9EKR1 P01899 P01901 P04230 P04441 P14430 P14431 P21958 P36371 P40240 P46097 P60764 P97321 Q01102 Q02013 Q3TAS6 Q58NB6 Q6NXK7 Q8BXB6 Q91V08 Q9CZT8 Q9DB10 Q9JHJ8 Q9R233 P04231 Q9D023 Q9Z210 Q5RJH2 Q7TQJ1 Q8BLR5 Q8C0K5 Q9CPW5 Q9D1Q4 Q9D2W0 Q9D3P8 Q9D8G5 Q8BK08 Q9CQ88 Q9R0Q9
Cellular Component	nucleoplasm	A0A0G2JDV3 E9PVX6 O35207 O88942 P17918 P28076 P33609 P34884 P36371 P42225 P49717 P51908 P70257 P97311 P97784 Q01320 Q3TUF7 Q61107 Q80VY9 Q8BGW5 Q8BRM2 Q8BV49 Q8CIB5 Q8K2Z4 Q91Z40 Q921N8 Q9CR11 Q9R1Y5 Q8BMZ5 Q5RJH2 Q91VW3 Q3TV70 Q3UL36
Cellular Component	extracellular region	A0A0G2JDV3 B9EKR1 O08709 P01899 P01901 P14430 P14431 P34884 P40240 P97321 Q01102 Q02013 Q03366 Q60994 Q61107 Q6A051 Q6NXK7 Q91V08 Q91VM5 Q91Z40 Q99MQ4 Q9CYA0 Q9QZ85 Q9WVJ3 Q8CG85 Q8K0C5 Q9QUP5 O70340 P15119 Q9D8G5 Q9JJH1 Q9D2C2
Cellular Component	organelle subcompartment	O54909 P01899 P01901 P04230 P04441 P14430 P14431 P21958 P24457 P36371 P56657 Q11127 Q3T9E4 Q3TAS6 Q58NB6 Q60766 Q8VCH6 Q9QZ85 Q9R233 P04231 P61205 P61211 Q9D8V7 Q5RJH2 Q6ZWQ7 Q9CPW5 Q9D1Q4 Q9ERY9 Q9R0Q9
Cellular Component	cell projection	B9EKR1 O88533 P42225 P46097 P60764 P63168 P97321 P97784 Q02013 Q03366 Q08288 Q62159 Q6NXK7 Q99MQ4 Q9CWF6 Q9CZT8 Q9D0P8 Q9D6H2 Q9ER97 Q9WTL2 P03888 Q91XQ6 Q8BLR5 Q9D8G5
Cellular Component	other	P15119 Q9JHJ8 Q8BV49 Q9R1Y5 Q62159 Q8VHQ4 Q91VW3 P33609 O54909 Q9CPW5 Q7M753 Q9WVJ3 P03888 O88533 E9PVX6 Q01320 O88942 Q01102 Q8BXB6 P01901 Q80VY9 Q8C0K5 P97321 Q9QZ85 B9EKR1 P60764 P03899 P19258 Q9CR11 Q3TAS6 Q61753 Q8K1L5 Q8R060 Q91Z40 Q8CFB4 Q9CR39 O08709 P49717 P34884 Q8K2Z4 Q9CWF6 O35075 Q9CQB2 Q3TUF7 Q9ER97 Q8BLR5 P14430 P04441 Q9Z2Q5 Q9D2C2 Q9D0P8 Q9D2V5 Q60994 Q02013 Q9CYA0 Q9D1Q4 Q61107 …
Molecular Function	protein binding	A0A0G2JDV3 B9EKR1 E9PVX6 O08709 O35207 O88533 O88939 O88942 P01899 P01901 P04230 P04441 P14430 P14431 P17918 P21958 P33609 P34884 P36371 P40240 P42225 P46097 P51908 P56657 P60764 P63168 P97311 P97321 P97360 P97784 Q01102 Q01320 Q02013 Q03366 Q3TUF7 Q60766 Q60994 Q61107 Q62159 Q641K1 Q6NXK7 Q6SJQ0 Q80VY9 Q8BT14 Q8BV49 Q8CFB4 Q8CIB5 Q8K1L5 Q8K2Z4 Q8VCH6 Q8VDF3 Q91V08 Q91VM5 Q91Z40 Q921N8 Q9CQ20 Q9C…
Molecular Function	heterocyclic compound binding	A0A0G2JDV3 B1AWL2 O88533 O88939 O88942 P17918 P21958 P24457 P33609 P36371 P42225 P49717 P51908 P56657 P60764 P70257 P97311 P97360 P97784 Q01320 Q08288 Q61107 Q62159 Q80VY9 Q8BGW5 Q8BV49 Q8C1A3 Q8VDF3 Q91VM5 Q91Z40 Q9CR11 Q9CXV1 Q9CZT8 Q9QZ85 Q9R1Y5 P61205 P61211 Q8VHQ4 Q8JZV4
Molecular Function	organic cyclic compound binding	A0A0G2JDV3 B1AWL2 O88533 O88939 O88942 P17918 P21958 P24457 P33609 P36371 P42225 P49717 P51908 P56657 P60764 P70257 P97311 P97360 P97784 Q01320 Q08288 Q61107 Q62159 Q80VY9 Q8BGW5 Q8BV49 Q8C1A3 Q8VDF3 Q91VM5 Q91Z40 Q9CR11 Q9CXV1 Q9CZT8 Q9QZ85 Q9R1Y5 P61205 P61211 Q8VHQ4 Q8JZV4
Molecular Function	ion binding	A0A0G2JDV3 O88533 P21958 P28776 P36371 P46097 P51908 P60764 P97311 P97784 Q01102 Q01320 Q03366 Q60994 Q61107 Q61846 Q62159 Q6SJQ0 Q8BT14 Q8C1A3 Q8CIB5 Q8VDF3 Q91Z40 Q99MQ4 Q9CZT8 Q9QZ85 P61205 P61211 Q8VHQ4 Q91XQ6 Q9CR39 Q9QUP5 Q5RJH2 Q9D8G5
Molecular Function	hydrolase activity	A0A0G2JDV3 B9EKR1 O08709 P17918 P21958 P28076 P36371 P51908 P60764 P97321 Q01320 Q3T9E4 Q60766 Q61107 Q62159 Q641K1 Q6NXK7 Q80VY9 Q91Z40 Q9CZT8 Q9D0R4 Q9D967 Q9QZ85 Q9R233 Q9WVJ3 P61205 P61211 Q8BMZ5 Q9D8V7 P15119 Q6ZWQ7 Q9JJH1
Molecular Function	small molecule binding	A0A0G2JDV3 O88533 P21958 P28776 P33609 P36371 P46097 P56657 P60764 P97311 P97784 Q01102 Q01320 Q60994 Q61107 Q62159 Q8C1A3 Q8VDF3 Q91Z40 Q9CZT8 Q9QZ85 P61205 P61211 Q8VHQ4 Q9QUP5 Q9D8G5
Molecular Function	carbohydrate derivative binding	A0A0G2JDV3 P21958 P36371 P60764 P97311 Q01102 Q01320 Q03366 Q60994 Q61107 Q62159 Q8C1A3 Q8VDF3 Q91Z40 Q9CZT8 Q9QZ85 P61205 P61211 Q8CG85 Q8VHQ4 Q9QUP5 Q9D8G5
Molecular Function	protein-containing complex binding	P01899 P01901 P04441 P14430 P14431 P17918 P28076 P34884 P40240 P51908 P97321 Q01320 Q6NXK7 Q80VY9 Q8CIB5 Q9JLR1
Molecular Function	catalytic activity, acting on a protein	B9EKR1 P28076 P97321 Q61846 Q641K1 Q6NXK7 Q8BT14 Q8C669 Q8K1L5 Q8VDF3 Q9CPV7 Q9WVJ3 Q9D8V7 P15119 Q6ZWQ7
Molecular Function	amide binding	P01899 P01901 P04230 P04441 P14430 P14431 P21958 P97321 Q6NXK7 Q6SJQ0 Q8VCH6 Q9R233 P04231 Q91XQ6 Q9CPW5
Molecular Function	transferase activity	P33609 Q11127 Q61846 Q7M753 Q8BT14 Q8C669 Q8K1L5 Q8VDF3 Q9CPV7 Q9QX60 O88425 Q99K85 Q14CH1 Q99J25
Molecular Function	oxidoreductase activity	O08709 O54909 P24457 P28776 P56657 Q58NB6 Q61753 Q8C1A3 Q8VCH6 Q9CXV1 P03888 Q8VHG0 Q922Z0 P03899
Molecular Function	DNA-binding transcription factor activity	B1AWL2 O88939 O88942 P42225 P70257 P97360 Q3TUF7 Q8BV49 Q9CR11 Q9JKX4 Q9R1Y5
Molecular Function	enzyme regulator activity	P17918 P51908 P63168 Q60766 Q8C669 Q8K1L5 Q921N8 Q99MQ4 Q9CZT8 P61211 Q9Z1A9
Molecular Function	signaling receptor activity	B9EKR1 P04230 P04441 P97784 Q01102 Q6A051 Q6SJQ0 Q91V08 P04231 Q9D8G5
Molecular Function	transmembrane transporter activity	P21958 P36371 Q02013 Q8BXB6 Q9R233 Q9D023 Q8C0K5 Q99P65 Q9D2W0
Molecular Function	antigen binding	P01899 P01901 P04230 P14430 P14431 P21958 Q8VCH6 Q9R233 P04231
Molecular Function	chromatin binding	B1AWL2 O88942 P17918 P33609 P42225 Q01320 Q8K2Z4 Q91VM5 Q9CR11
Molecular Function	other	Q8BV49 Q91V08 Q91XQ6 Q9CXV1 Q9CR11 Q9CR39 O08709 P04231 Q9D2W0 Q921N8 P34884 Q9D0R4 Q9R233 Q7TQJ1 O88533 Q62280 Q01320 Q6SJQ0 Q01102 P46097 Q8BXB6 P04230 Q80VY9 P97321 Q03366 Q9QUP5 Q9ER97 Q9CZT8 Q6NXK7 Q58NB6 P21958 P36371 Q9Z2Q5 Q9ERY9 Q9CQX8 Q9D8G5 Q9CQ88 Q8CIB5 Q60994
