# Supplementary material for: Intravenous Immunoglobulin Reveals a Novel Protective Mechanism: Targeting the GBP5-Driven Pyroptosis Axis in Experimental Colitis
Source: Pharmaceuticals (Basel). 2026 Jun 22;19(6):972. doi: 10.3390/ph19060972 (PMC13306194; doi:10.3390/ph19060972)
Supplement: Supplementary file 1 [file pharmaceuticals-19-00972-s001.zip › Supplementary Files/supplementary file s3.xlsx]

## Sheet: Control vs DSS
KEGG pathway	Mapping	Background	All Mapping	All Background	Fold Enrichment	Fisher's exact test p value	-log10(p value)	Related proteins	Related Genes
mmu04610 Complement and coagulation cascades	49	68	621	4197	4.87	8.71295e-27	26.06	E9PV24 O08677 O88947 P01027 P01029 P03953 P04186 P05555 P06683 P06684 P06909 P07758 P11835 P14106 P16294 P19221 P20918 P21180 P22599 P26262 P33587 P35456 P39039 P41317 P49182 P97290 P98086 Q00897 Q00898 Q02105 Q06890 Q07235 Q61129 Q61247 Q80YC5 Q8BH35 Q8BH61 Q8CG14 Q8CG16 Q8CIZ8 Q8K0E8 Q8VCM7 Q91WP0 Q9JHH6 Q9QXH4 P08607 Q08761 Q8K182 Q8VCG4	Fga Kng1 F10 C3 C4b Cfd Cfb Itgam C9 C5 Cfh Serpina1a Itgb2 C1qb F9 F2 Plg C2 Serpina1b Klkb1 Proc Plaur Mbl1 Mbl2 Serpind1 Serping1 C1qa Serpina1d Serpina1e C1qc Clu Serpine2 Cfi Serpinf2 F12 C8b F13a1 C1s1 C1ra Vwf Fgb Fgg Masp2 Cpb2 Itgax C4bpa Pros1 C8a C8g
mmu05150 Staphylococcus aureus infection	35	57	621	4197	4.15	5.34126e-16	15.27	P01027 P01029 P03953 P04186 P04230 P05555 P05784 P06684 P06909 P08101 P08730 P11835 P13597 P14106 P14434 P14483 P20918 P21180 P24063 P26151 P28078 P35737 P39039 P41317 P98086 Q02105 Q61129 Q61781 Q8CG14 Q8CG16 Q8VCM7 Q91WP0 Q9QWL7 B1AQ75 Q99PS0	C3 C4b Cfd Cfb H2-Eb1 Itgam Krt18 C5 Cfh Fcgr2 Krt13 Itgb2 Icam1 C1qb H2-Aa H2-Ab1 Plg C2 Itgal Fcgr1 H2-DMa H2-DMb1 Mbl1 Mbl2 C1qa C1qc Cfi Krt14 C1s1 C1ra Fgg Masp2 Krt17 Krt36 Krt23
mmu04145 Phagosome	40	108	621	4197	2.5	6.27431e-09	8.2	O70145 O89053 P01027 P01898 P01899 P01901 P04230 P05555 P06339 P08101 P10810 P11247 P11835 P14430 P14434 P14483 P17047 P21958 P26151 P28078 P35441 P35737 P36371 P39039 P41317 P99024 Q03350 Q09014 Q61093 Q61462 Q61830 Q62028 Q62351 Q64449 Q6QLQ4 Q8CG16 Q8K4Q8 Q9QUN7 Q9Z1T2 P97369	Ncf2 Coro1a C3 H2-Q10 H2-D1 H2-K1 H2-Eb1 Itgam H2-T23 Fcgr2 Cd14 Mpo Itgb2 H2-Q8 H2-Aa H2-Ab1 Lamp2 Tap1 Fcgr1 H2-DMa Thbs1 H2-DMb1 Tap2 Mbl1 Mbl2 Tubb5 Thbs2 Ncf1 Cybb Cyba Mrc1 Pla2r1 Tfrc Mrc2 Clec7a C1ra Colec12 Tlr2 Thbs4 Ncf4
mmu00980 Metabolism of xenobiotics by cytochrome P450	19	39	621	4197	3.29	4.92403e-07	6.31	O09131 P00329 P10649 P15626 P19639 P30115 P33267 P48758 P50172 Q80VQ0 Q80W21 Q9DBX6 Q9JHF7 O35660 Q61133 Q8K354 Q9CPU4 Q8BWQ1 Q99L20	Gsto1 Adh1 Gstm1 Gstm2 Gstm3 Gsta3 Cyp2f2 Cbr1 Hsd11b1 Aldh3b1 Gstm7 Cyp2s1 Hpgds Gstm6 Gstt2 Cbr3 Mgst3 Ugt2a3 Gstt3
mmu00982 Drug metabolism - cytochrome P450	18	38	621	4197	3.2	1.6721e-06	5.78	O09131 P00329 P10649 P15626 P19639 P30115 Q64133 Q80VQ0 Q80W21 Q8BW75 Q8K2I3 Q9JHF7 O35660 Q61133 Q8VHG0 Q9CPU4 Q8BWQ1 Q99L20	Gsto1 Adh1 Gstm1 Gstm2 Gstm3 Gsta3 Maoa Aldh3b1 Gstm7 Maob Fmo2 Hpgds Gstm6 Gstt2 Fmo4 Mgst3 Ugt2a3 Gstt3
mmu05310 Asthma	8	9	621	4197	6.01	1.73054e-06	5.76	P04230 P14434 P14483 P20491 P28078 P35737 P49290 Q61878	H2-Eb1 H2-Aa H2-Ab1 Fcer1g H2-DMa H2-DMb1 Epx Prg2
mmu04978 Mineral absorption	16	32	621	4197	3.38	2.59956e-06	5.59	P02798 P02802 P14094 P14231 P14901 P48281 P70414 P97370 Q6PIC6 Q6PIE5 Q8C3K6 Q8VDN2 Q921I1 Q9DBD0 Q9R0A1 Q9WVC8	Mt2 Mt1 Atp1b1 Atp1b2 Hmox1 Vdr Slc8a1 Atp1b3 Atp1a3 Atp1a2 Slc5a1 Atp1a1 Tf Ica Clcn2 Slc26a3
mmu05330 Allograft rejection	10	14	621	4197	4.83	2.68023e-06	5.57	P01898 P01899 P01901 P04230 P06339 P14430 P14434 P14483 P28078 P35737	H2-Q10 H2-D1 H2-K1 H2-Eb1 H2-T23 H2-Q8 H2-Aa H2-Ab1 H2-DMa H2-DMb1
mmu05320 Autoimmune thyroid disease	10	14	621	4197	4.83	2.68023e-06	5.57	P01898 P01899 P01901 P04230 P06339 P14430 P14434 P14483 P28078 P35737	H2-Q10 H2-D1 H2-K1 H2-Eb1 H2-T23 H2-Q8 H2-Aa H2-Ab1 H2-DMa H2-DMb1
mmu05332 Graft-versus-host disease	10	14	621	4197	4.83	2.68023e-06	5.57	P01898 P01899 P01901 P04230 P06339 P14430 P14434 P14483 P28078 P35737	H2-Q10 H2-D1 H2-K1 H2-Eb1 H2-T23 H2-Q8 H2-Aa H2-Ab1 H2-DMa H2-DMb1
mmu05322 Systemic lupus erythematosus	19	45	621	4197	2.85	7.23998e-06	5.14	P01027 P01029 P04230 P06683 P06684 P14106 P14434 P14483 P21180 P26151 P28078 P35737 P98086 Q02105 Q8BH35 Q8CG14 Q8CG16 Q8K182 Q8VCG4	C3 C4b H2-Eb1 C9 C5 C1qb H2-Aa H2-Ab1 C2 Fcgr1 H2-DMa H2-DMb1 C1qa C1qc C8b C1s1 C1ra C8a C8g
mmu05204 Chemical carcinogenesis - DNA adducts	16	35	621	4197	3.09	1.13541e-05	4.94	O09131 P10649 P15626 P19639 P30115 P48758 P50172 P52840 P56657 Q80W21 Q9JHF7 O35660 Q61133 Q9CPU4 Q8BWQ1 Q99L20	Gsto1 Gstm1 Gstm2 Gstm3 Gsta3 Cbr1 Hsd11b1 Sult1a1 Cyp2c40 Gstm7 Hpgds Gstm6 Gstt2 Mgst3 Ugt2a3 Gstt3
mmu04612 Antigen processing and presentation	17	39	621	4197	2.95	1.32337e-05	4.88	O89017 P01887 P01898 P01899 P01901 P04230 P04441 P06339 P10605 P14430 P14434 P14483 P21958 P28078 P35737 P36371 Q9R233	Lgmn B2m H2-Q10 H2-D1 H2-K1 H2-Eb1 Cd74 H2-T23 Ctsb H2-Q8 H2-Aa H2-Ab1 Tap1 H2-DMa H2-DMb1 Tap2 Tapbp
mmu04964 Proximal tubule bicarbonate reclamation	10	17	621	4197	3.98	3.40637e-05	4.47	O88343 P00920 P14094 P14231 P97370 Q64444 Q6PIC6 Q6PIE5 Q8VDN2 Q9Z2V4	Slc4a4 Ca2 Atp1b1 Atp1b2 Atp1b3 Ca4 Atp1a3 Atp1a2 Atp1a1 Pck1
mmu04514 Cell adhesion molecules	25	76	621	4197	2.22	5.46335e-05	4.26	O35988 P01898 P01899 P01901 P04230 P05555 P06339 P06800 P11835 P13597 P14430 P14434 P14483 P24063 P28078 P28828 P29533 P35330 P35737 P97798 Q08481 Q61146 Q62059 Q62230 Q9Z0G9	Sdc4 H2-Q10 H2-D1 H2-K1 H2-Eb1 Itgam H2-T23 Ptprc Itgb2 Icam1 H2-Q8 H2-Aa H2-Ab1 Itgal H2-DMa Ptprm Vcam1 Icam2 H2-DMb1 Neo1 Pecam1 Ocln Vcan Siglec1 Cldn3
mmu05140 Leishmaniasis	18	49	621	4197	2.48	0.000115777	3.94	O70145 P01027 P04230 P05555 P11835 P14434 P14483 P26151 P28078 P28667 P29351 P35737 P42225 Q09014 Q61093 Q61462 Q9QUN7 P97369	Ncf2 C3 H2-Eb1 Itgam Itgb2 H2-Aa H2-Ab1 Fcgr1 H2-DMa Marcksl1 Ptpn6 H2-DMb1 Stat1 Ncf1 Cybb Cyba Tlr2 Ncf4
mmu04940 Type I diabetes mellitus	10	19	621	4197	3.56	0.000122043	3.91	P01898 P01899 P01901 P04230 P06339 P14430 P14434 P14483 P28078 P35737	H2-Q10 H2-D1 H2-K1 H2-Eb1 H2-T23 H2-Q8 H2-Aa H2-Ab1 H2-DMa H2-DMb1
mmu05168 Herpes simplex virus 1 infection	36	132	621	4197	1.84	0.000150183	3.82	A2AIV8 O35892 O35904 P01027 P01887 P01898 P01899 P01901 P04230 P04441 P06339 P06684 P14430 P14434 P14483 P21958 P25118 P28078 P35737 P36371 P42225 Q03963 Q3TBT3 Q60953 Q6Q899 Q8R2Q8 Q8VI93 Q9EQU3 Q9QUN7 Q9QZ05 Q9R117 Q9R233 Q9WVL2 P11680 Q61179 Q8R0T2	Card9 Sp100 Pik3cd C3 B2m H2-Q10 H2-D1 H2-K1 H2-Eb1 Cd74 H2-T23 C5 H2-Q8 H2-Aa H2-Ab1 Tap1 Tnfrsf1a H2-DMa H2-DMb1 Tap2 Stat1 Eif2ak2 Sting1 Pml Rigi Bst2 Oas3 Tlr9 Tlr2 Eif2ak4 Tyk2 Tapbp Stat2 Cfp Irf9 Znf768
mmu04650 Natural killer cell mediated cytotoxicity	21	62	621	4197	2.29	0.000169462	3.77	O35904 P01898 P01899 P01901 P06339 P08556 P11835 P13597 P14430 P18181 P20491 P24063 P27870 P29351 P35330 P60764 Q02384 Q05144 Q60787 Q8CIH5 Q06649	Pik3cd H2-Q10 H2-D1 H2-K1 H2-T23 Nras Itgb2 Icam1 H2-Q8 Cd48 Fcer1g Itgal Vav1 Ptpn6 Icam2 Rac3 Sos2 Rac2 Lcp2 Plcg2 Sh3bp2
mmu04380 Osteoclast differentiation	25	83	621	4197	2.04	0.000270273	3.57	O35904 O70145 P08101 P09450 P09581 P17433 P25118 P26151 P35991 P42225 P55097 P70236 P97797 Q04863 Q05117 Q09014 Q60787 Q61462 Q64729 Q8CIH5 Q9R117 Q9WTK5 Q9WVL2 P97369 Q61179	Pik3cd Ncf2 Fcgr2 Junb Csf1r Spi1 Tnfrsf1a Fcgr1 Btk Stat1 Ctsk Map2k6 Sirpa Relb Acp5 Ncf1 Lcp2 Cyba Tgfbr1 Plcg2 Tyk2 Nfkb2 Stat2 Ncf4 Irf9
mmu05171 Coronavirus disease - COVID-19	43	172	621	4197	1.69	0.000384568	3.42	E9PV24 O35904 P01027 P01029 P03953 P04186 P06683 P06684 P09470 P14106 P19221 P21180 P25118 P39039 P41317 P42225 P97333 P98086 Q00560 Q01279 Q02105 Q03963 Q3TBT3 Q61093 Q64339 Q6Q899 Q8BH35 Q8BH61 Q8CG14 Q8CG16 Q8CIH5 Q8CIZ8 Q8K0E8 Q8VCM7 Q8VI93 Q91WP0 Q99MU3 Q9QUN7 Q9R117 Q9WVL2 Q61179 Q8K182 Q8VCG4	Fga Pik3cd C3 C4b Cfd Cfb C9 C5 Ace C1qb F2 C2 Tnfrsf1a Mbl1 Mbl2 Stat1 Nrp1 C1qa Il6st Egfr C1qc Eif2ak2 Sting1 Cybb Isg15 Rigi C8b F13a1 C1s1 C1ra Plcg2 Vwf Fgb Fgg Oas3 Masp2 Adar Tlr2 Tyk2 Stat2 Irf9 C8a C8g
mmu05152 Tuberculosis	31	113	621	4197	1.85	0.000394692	3.4	A2AIV8 O89053 P01027 P04230 P04441 P05555 P08101 P10810 P11835 P14434 P14483 P17047 P19973 P20491 P25118 P26151 P28078 P35737 P42225 P48281 P58801 Q61097 Q61805 Q61830 Q62028 Q64449 Q6QLQ4 Q8CI15 Q9EQU3 Q9QUN7 Q9QXH4	Card9 Coro1a C3 H2-Eb1 Cd74 Itgam Fcgr2 Cd14 Itgb2 H2-Aa H2-Ab1 Lamp2 Lsp1 Fcer1g Tnfrsf1a Fcgr1 H2-DMa H2-DMb1 Stat1 Vdr Ripk2 Ksr1 Lbp Mrc1 Pla2r1 Mrc2 Clec7a Sphk1 Tlr9 Tlr2 Itgax
mmu05416 Viral myocarditis	16	45	621	4197	2.4	0.000425248	3.37	P01898 P01899 P01901 P04230 P06339 P11835 P13597 P14430 P14434 P14483 P19137 P24063 P28078 P35737 P60764 Q05144	H2-Q10 H2-D1 H2-K1 H2-Eb1 H2-T23 Itgb2 Icam1 H2-Q8 H2-Aa H2-Ab1 Lama1 Itgal H2-DMa H2-DMb1 Rac3 Rac2
mmu05144 Malaria	12	29	621	4197	2.8	0.000456828	3.34	P11835 P13597 P24063 P29533 P35441 P35762 Q03350 Q08048 Q08481 Q9EQU3 Q9QUN7 Q9Z1T2	Itgb2 Icam1 Itgal Vcam1 Thbs1 Cd81 Thbs2 Hgf Pecam1 Tlr9 Tlr2 Thbs4
mmu04979 Cholesterol metabolism	13	34	621	4197	2.58	0.000661395	3.18	E9Q414 O35604 P06728 P08226 P09813 P33622 P34928 P41233 Q00623 Q01339 Q60931 Q6PHU5 Q9Z0M5	Apob Npc1 Apoa4 Apoe Apoa2 Apoc3 Apoc1 Abca1 Apoa1 Apoh Vdac3 Sort1 Lipa
mmu05169 Epstein-Barr virus infection	35	136	621	4197	1.74	0.000778984	3.11	O35904 O88574 P01887 P01898 P01899 P01901 P04230 P06339 P13597 P14430 P14434 P14483 P15379 P21958 P24063 P28078 P35737 P35991 P36371 P42225 P55772 P70236 Q03963 Q04863 Q64339 Q6Q899 Q8CIH5 Q8VI93 Q9QUN7 Q9R117 Q9R233 Q9WTK5 Q9WVL2 O54910 Q61179	Pik3cd Sap30 B2m H2-Q10 H2-D1 H2-K1 H2-Eb1 H2-T23 Icam1 H2-Q8 H2-Aa H2-Ab1 Cd44 Tap1 Itgal H2-DMa H2-DMb1 Btk Tap2 Stat1 Entpd1 Map2k6 Eif2ak2 Relb Isg15 Rigi Plcg2 Oas3 Tlr2 Tyk2 Tapbp Nfkb2 Stat2 Nfkbie Irf9
mmu00480 Glutathione metabolism	17	50	621	4197	2.3	0.000834617	3.08	O08709 O09131 P10649 P15626 P19639 P30115 P46412 Q60928 Q6PDE7 Q80W21 Q9JHF7 Q9Z2A9 O35660 Q61133 Q9CPU4 Q99L20 Q9D7B7	Prdx6 Gsto1 Gstm1 Gstm2 Gstm3 Gsta3 Gpx3 Ggt1 Ggt6 Gstm7 Hpgds Ggt5 Gstm6 Gstt2 Mgst3 Gstt3 Gpx8
mmu04060 Cytokine-cytokine receptor interaction	17	51	621	4197	2.25	0.000941578	3.03	O54824 O70458 O88507 P09581 P16382 P25118 P25119 P27784 P36895 P51675 P84444 Q00560 Q61730 Q64729 Q9Z0W1 Q9Z126 Q8BHE5	Il16 Osmr Cntfr Csf1r Il4r Tnfrsf1a Tnfrsf1b Ccl6 Bmpr1a Ccr1 Ccl21a Il6st Il1rap Tgfbr1 Ngfr Pf4 Bmp3
mmu04973 Carbohydrate digestion and absorption	10	24	621	4197	2.82	0.00128485	2.89	O35904 P00688 P14094 P14231 P97370 Q3TRM8 Q6PIC6 Q6PIE5 Q8C3K6 Q8VDN2	Pik3cd Amy2 Atp1b1 Atp1b2 Atp1b3 Hk3 Atp1a3 Atp1a2 Slc5a1 Atp1a1
mmu05418 Fluid shear stress and atherosclerosis	27	100	621	4197	1.82	0.00142757	2.85	O09131 O35904 O35988 O70145 P10649 P13597 P14901 P15626 P19639 P25118 P29533 P30115 P33434 P36895 P60764 P70236 Q05144 Q08481 Q09014 Q60875 Q61462 Q80W21 Q9QZF2 O35660 Q61133 Q9CPU4 Q99L20	Gsto1 Pik3cd Sdc4 Ncf2 Gstm1 Icam1 Hmox1 Gstm2 Gstm3 Tnfrsf1a Vcam1 Gsta3 Mmp2 Bmpr1a Rac3 Map2k6 Rac2 Pecam1 Ncf1 Arhgef2 Cyba Gstm7 Gpc1 Gstm6 Gstt2 Mgst3 Gstt3
mmu04216 Ferroptosis	12	34	621	4197	2.39	0.00237785	2.62	P10852 P14901 P39654 Q60931 Q61093 Q61147 Q62351 Q75N73 Q921I1 Q9CZW4 Q9DBD0 Q9QUJ7	Slc3a2 Hmox1 Alox15 Vdac3 Cybb Cp Tfrc Slc39a14 Tf Acsl3 Ica Acsl4
mmu00430 Taurine and hypotaurine metabolism	6	11	621	4197	3.69	0.00243495	2.61	Q60928 Q6PDE7 Q8K2I3 Q9DBE0 Q9Z2A9 Q8VHG0	Ggt1 Ggt6 Fmo2 Csad Ggt5 Fmo4
mmu04960 Aldosterone-regulated sodium reabsorption	10	26	621	4197	2.6	0.00263253	2.58	O35904 P14094 P14231 P51661 P97370 Q6PIC6 Q6PIE5 Q8VDN2 Q8VII8 Q9D2W0	Pik3cd Atp1b1 Atp1b2 Hsd11b2 Atp1b3 Atp1a3 Atp1a2 Atp1a1 Nr3c2 Fxyd4
mmu04972 Pancreatic secretion	18	61	621	4197	1.99	0.00293652	2.53	O88343 P00688 P00920 P14094 P14231 P35276 P97370 Q64277 Q6PIC6 Q6PIE5 Q8VDN2 Q99P58 Q9D7Z6 Q9JHH6 Q9QX15 Q9QXX3 Q9WVC8 Q9CR35	Slc4a4 Amy2 Ca2 Atp1b1 Atp1b2 Rab3d Atp1b3 Bst1 Atp1a3 Atp1a2 Atp1a1 Rab27b Clca1 Cpb2 Clca3a1 Pla2g10 Slc26a3 Ctrb1
mmu04670 Leukocyte transendothelial migration	22	80	621	4197	1.86	0.00354653	2.45	O35904 O70145 P01831 P05555 P11835 P13597 P24063 P26040 P26041 P27870 P29533 P33434 P46062 Q05144 Q08481 Q09014 Q61093 Q61146 Q61462 Q8CIH5 Q9Z0G9 P97369	Pik3cd Ncf2 Thy1 Itgam Itgb2 Icam1 Itgal Ezr Msn Vav1 Vcam1 Mmp2 Sipa1 Rac2 Pecam1 Ncf1 Cybb Ocln Cyba Plcg2 Cldn3 Ncf4
mmu04640 Hematopoietic cell lineage	14	44	621	4197	2.15	0.00407439	2.39	P04230 P05555 P09581 P10810 P14434 P14483 P15379 P16382 P19437 P26151 P28078 P35737 Q62351 P56400	H2-Eb1 Itgam Csf1r Cd14 H2-Aa H2-Ab1 Cd44 Il4r Ms4a1 Fcgr1 H2-DMa H2-DMb1 Tfrc Gp1bb
mmu05321 Inflammatory bowel disease	8	20	621	4197	2.7	0.00532466	2.27	P04230 P14434 P14483 P16382 P28078 P35737 P42225 Q9QUN7	H2-Eb1 H2-Aa H2-Ab1 Il4r H2-DMa H2-DMb1 Stat1 Tlr2
mmu04061 Viral protein interaction with cytokine and cytokine receptor	8	21	621	4197	2.57	0.00750848	2.12	P09581 P25118 P25119 P27784 P51675 P84444 Q00560 Q9Z126	Csf1r Tnfrsf1a Tnfrsf1b Ccl6 Ccr1 Ccl21a Il6st Pf4
mmu05133 Pertussis	15	51	621	4197	1.99	0.00809835	2.09	P01027 P01029 P05555 P06684 P10810 P11835 P14106 P21180 P23611 P97290 P98086 Q02105 Q8CG14 Q8CG16 P08607	C3 C4b Itgam C5 Cd14 Itgb2 C1qb C2 Irf8 Serping1 C1qa C1qc C1s1 C1ra C4bpa
mmu04142 Lysosome	25	102	621	4197	1.66	0.0101531	1.99	O09043 O35114 O35604 O88531 O89017 P10605 P17047 P20060 P31996 P41731 P49935 P55097 P97821 Q05117 Q3UDW8 Q61207 Q6DFV7 Q6PHU5 Q8K2I4 Q8R0F3 Q8R2R9 Q8VEB4 Q9JJ59 Q9WUU7 Q9Z0M5	Napsa Scarb2 Npc1 Ppt1 Lgmn Ctsb Lamp2 Hexb Cd68 Cd63 Ctsh Ctsk Ctsc Acp5 Hgsnat Psap Ncoa7 Sort1 Manba Sumf1 Ap3m2 Pla2g15 Abcb9 Ctsz Lipa
mmu00140 Steroid hormone biosynthesis	9	27	621	4197	2.25	0.0124079	1.91	O35400 P24456 P50172 P50427 P51661 P56657 Q3U0B3 Q60991 Q8BWQ1	Sult2b1 Cyp2d10 Hsd11b1 Sts Hsd11b2 Cyp2c40 Dhrs11 Cyp7b1 Ugt2a3
mmu00380 Tryptophan metabolism	9	27	621	4197	2.25	0.0124079	1.91	O88533 P47738 Q60759 Q61425 Q64133 Q8BTY1 Q8BW75 Q8JZQ5 Q9CXF0	Ddc Aldh2 Gcdh Hadh Maoa Kyat1 Maob Aoc1 Kynu
mmu00590 Arachidonic acid metabolism	11	35	621	4197	2.12	0.0132281	1.88	P36423 P39654 P48758 P48999 P56657 P97819 Q60928 Q9JHF7 Q9QXX3 Q9Z2A9 Q8K354	Tbxas1 Alox15 Cbr1 Alox5 Cyp2c40 Pla2g6 Ggt1 Hpgds Pla2g10 Ggt5 Cbr3
mmu00601 Glycosphingolipid biosynthesis - lacto and neolacto series	5	11	621	4197	3.07	0.0148806	1.83	Q11127 Q91Y74 Q9JL27 Q67BJ4 Q8VIB3	Fut4 St3gal4 Fut2 A4galt St3gal6
mmu05323 Rheumatoid arthritis	11	36	621	4197	2.07	0.0151308	1.82	P04230 P11835 P13597 P14434 P14483 P24063 P28078 P35737 P55097 Q05117 Q9QUN7	H2-Eb1 Itgb2 Icam1 H2-Aa H2-Ab1 Itgal H2-DMa H2-DMb1 Ctsk Acp5 Tlr2
mmu04664 Fc epsilon RI signaling pathway	14	51	621	4197	1.86	0.0161856	1.79	O35904 P08556 P20491 P27870 P30355 P35991 P48999 P60764 P70236 Q02384 Q05144 Q60787 Q8CIH5 Q9ES52	Pik3cd Nras Fcer1g Vav1 Alox5ap Btk Alox5 Rac3 Map2k6 Sos2 Rac2 Lcp2 Plcg2 Inpp5d
mmu04630 JAK-STAT signaling pathway	15	57	621	4197	1.78	0.0221266	1.66	O35904 O70458 O88507 P03995 P16382 P26618 P29351 P42225 P42230 Q00560 Q01279 Q02384 Q9R117 Q9WVL2 Q61179	Pik3cd Osmr Cntfr Gfap Il4r Pdgfra Ptpn6 Stat1 Stat5a Il6st Egfr Sos2 Tyk2 Stat2 Irf9
mmu00983 Drug metabolism - other enzymes	15	58	621	4197	1.75	0.0241014	1.62	O09131 P10649 P11247 P15626 P19639 P23953 P30115 Q00519 Q80W21 O35660 Q61133 Q9CPU4 Q9WV85 Q8BWQ1 Q99L20	Gsto1 Gstm1 Mpo Gstm2 Gstm3 Ces1c Gsta3 Xdh Gstm7 Gstm6 Gstt2 Mgst3 Nme3 Ugt2a3 Gstt3
mmu04974 Protein digestion and absorption	14	53	621	4197	1.79	0.0292627	1.53	P08121 P10852 P11087 P14094 P14231 P39061 P70414 P97370 Q6PIC6 Q6PIE5 Q8VDN2 Q9JHH6 Q9JIP7 Q9CR35	Col3a1 Slc3a2 Col1a1 Atp1b1 Atp1b2 Col18a1 Slc8a1 Atp1b3 Atp1a3 Atp1a2 Atp1a1 Cpb2 Slc15a1 Ctrb1
mmu00603 Glycosphingolipid biosynthesis - globo and isoglobo series	4	9	621	4197	3	0.0322573	1.49	P20060 P54751 Q9JL27 Q67BJ4	Hexb St3gal1 Fut2 A4galt
mmu04080 Neuroactive ligand-receptor interaction	12	45	621	4197	1.8	0.0330714	1.48	O08530 O08677 P01027 P06684 P11859 P19221 P20918 P22005 P41539 P55095 Q8R1I2 Q9Z1M0	S1pr1 Kng1 C3 C5 Agt F2 Plg Penk Tac1 Gcg Grp P2rx7
mmu04976 Bile secretion	11	39	621	4197	1.91	0.036989	1.43	O88343 P00920 P14094 P14231 P97370 Q01237 Q6PIC6 Q6PIE5 Q8C3K6 Q8VDN2 Q8BWQ1	Slc4a4 Ca2 Atp1b1 Atp1b2 Atp1b3 Hmgcr Atp1a3 Atp1a2 Slc5a1 Atp1a1 Ugt2a3
mmu04662 B cell receptor signaling pathway	15	60	621	4197	1.69	0.0410518	1.39	O35904 P08101 P08556 P27870 P29351 P35762 P35991 P60764 Q02384 Q05144 Q8CIH5 Q9D103 Q9EQ32 Q9ES52 O54910	Pik3cd Fcgr2 Nras Vav1 Ptpn6 Cd81 Btk Rac3 Sos2 Rac2 Plcg2 Ifitm1 Pik3ap1 Inpp5d Nfkbie
mmu00830 Retinol metabolism	9	32	621	4197	1.9	0.043481	1.36	O35945 O54909 P00329 P56657 Q8VCH7 Q99LB2 Q9DBX6 Q9JHW9 Q8BWQ1	Aldh1a7 Rdh16 Adh1 Cyp2c40 Rdh10 Dhrs4 Cyp2s1 Aldh1a3 Ugt2a3
mmu04672 Intestinal immune network for IgA production	5	14	621	4197	2.41	0.0441071	1.36	P04230 P14434 P14483 P28078 P35737	H2-Eb1 H2-Aa H2-Ab1 H2-DMa H2-DMb1
mmu00565 Ether lipid metabolism	8	26	621	4197	2.08	0.0447238	1.35	P97819 Q60963 Q6NVG1 Q8BG07 Q8BYI6 Q8VDG7 Q99JY8 Q9QXX3	Pla2g6 Pla2g7 Lpcat4 Pld4 Lpcat2 Pafah2 Plpp3 Pla2g10
mmu04977 Vitamin digestion and absorption	4	10	621	4197	2.7	0.0476132	1.32	E9Q414 P06728 Q00623 Q08652	Apob Apoa4 Apoa1 Rbp2
mmu00020 Citrate cycle (TCA cycle)	8	27	621	4197	2	0.049583	1.3	Q05920 Q91V92 Q9CXV1 Q9D6R2 Q9Z2I8 Q9Z2V4 P70404 Q9WUM5	Pc Acly Sdhd Idh3a Suclg2 Pck1 Idh3g Suclg1

## Sheet: DSS vs DSS+IVIG
KEGG pathway	Mapping	Background	All Mapping	All Background	Fold Enrichment	Fisher's exact test p value	-log10(p value)	Related proteins	Related Genes
mmu04612 Antigen processing and presentation	8	39	74	4197	11.63	2.52425e-07	6.6	P01899 P01901 P04230 P04441 P14430 P21958 P36371 Q9R233	H2-D1 H2-K1 H2-Eb1 Cd74 H2-Q8 Tap1 Tap2 Tapbp
mmu05332 Graft-versus-host disease	4	14	74	4197	16.2	7.80099e-05	4.11	P01899 P01901 P04230 P14430	H2-D1 H2-K1 H2-Eb1 H2-Q8
mmu05330 Allograft rejection	4	14	74	4197	16.2	7.80099e-05	4.11	P01899 P01901 P04230 P14430	H2-D1 H2-K1 H2-Eb1 H2-Q8
mmu05320 Autoimmune thyroid disease	4	14	74	4197	16.2	7.80099e-05	4.11	P01899 P01901 P04230 P14430	H2-D1 H2-K1 H2-Eb1 H2-Q8
mmu03030 DNA replication	5	31	74	4197	9.15	0.000176707	3.75	P17918 P33609 P49717 P97311 Q9CQ18	Pcna Pola1 Mcm4 Mcm6 Rnaseh2c
mmu04940 Type I diabetes mellitus	4	19	74	4197	11.94	0.000282511	3.55	P01899 P01901 P04230 P14430	H2-D1 H2-K1 H2-Eb1 H2-Q8
mmu05168 Herpes simplex virus 1 infection	9	132	74	4197	3.87	0.000447498	3.35	P01899 P01901 P04230 P04441 P14430 P21958 P36371 P42225 Q9R233	H2-D1 H2-K1 H2-Eb1 Cd74 H2-Q8 Tap1 Tap2 Stat1 Tapbp
mmu05416 Viral myocarditis	5	45	74	4197	6.3	0.00104867	2.98	P01899 P01901 P04230 P14430 P60764	H2-D1 H2-K1 H2-Eb1 H2-Q8 Rac3
mmu04514 Cell adhesion molecules	6	76	74	4197	4.48	0.00201634	2.7	P01899 P01901 P04230 P14430 Q01102 Q9JHJ8	H2-D1 H2-K1 H2-Eb1 H2-Q8 Selp Icoslg
mmu05169 Epstein-Barr virus infection	8	136	74	4197	3.34	0.00245528	2.61	P01899 P01901 P04230 P14430 P21958 P36371 P42225 Q9R233	H2-D1 H2-K1 H2-Eb1 H2-Q8 Tap1 Tap2 Stat1 Tapbp
mmu04145 Phagosome	7	108	74	4197	3.68	0.00267741	2.57	P01899 P01901 P04230 P14430 P21958 P36371 Q9JLR1	H2-D1 H2-K1 H2-Eb1 H2-Q8 Tap1 Tap2 Sec61a2
mmu04650 Natural killer cell mediated cytotoxicity	5	62	74	4197	4.57	0.00440337	2.36	O88942 P01899 P01901 P14430 P60764	Nfatc1 H2-D1 H2-K1 H2-Q8 Rac3
mmu05163 Human cytomegalovirus infection	8	150	74	4197	3.02	0.00450263	2.35	O88942 P01899 P01901 P14430 P21958 P36371 P60764 Q9R233	Nfatc1 H2-D1 H2-K1 H2-Q8 Tap1 Tap2 Rac3 Tapbp
mmu05170 Human immunodeficiency virus 1 infection	8	151	74	4197	3	0.00468801	2.33	O88942 P01899 P01901 P14430 P21958 P36371 P60764 Q9R233	Nfatc1 H2-D1 H2-K1 H2-Q8 Tap1 Tap2 Rac3 Tapbp
mmu05321 Inflammatory bowel disease	3	20	74	4197	8.51	0.00483576	2.32	O88942 P04230 P42225	Nfatc1 H2-Eb1 Stat1
mmu03060 Protein export	3	20	74	4197	8.51	0.00483576	2.32	Q9D8V7 Q6ZWQ7 Q9JLR1	Sec11c Spcs3 Sec61a2
mmu00360 Phenylalanine metabolism	2	12	74	4197	9.45	0.0180565	1.74	O88533 P34884	Ddc Mif
mmu00830 Retinol metabolism	3	32	74	4197	5.32	0.0180929	1.74	O54909 P56657 Q58NB6	Rdh16 Cyp2c40 Dhrs9
mmu04621 NOD-like receptor signaling pathway	6	123	74	4197	2.77	0.0204668	1.69	P42225 Q60766 Q61107 Q80VY9 Q8CFB4 Q91Z40	Stat1 Irgm1 Gbp4 Dhx33 Gbp5 Gbp7
mmu05340 Primary immunodeficiency	2	13	74	4197	8.73	0.0210985	1.68	P21958 P36371	Tap1 Tap2
mmu04672 Intestinal immune network for IgA production	2	14	74	4197	8.1	0.0243373	1.61	P04230 Q9JHJ8	H2-Eb1 Icoslg
mmu05166 Human T-cell leukemia virus 1 infection	6	131	74	4197	2.6	0.0269672	1.57	O88942 P01899 P01901 P04230 P14430 Q921N8	Nfatc1 H2-D1 H2-K1 H2-Eb1 H2-Q8 Gps2
mmu04658 Th1 and Th2 cell differentiation	3	42	74	4197	4.05	0.0369676	1.43	O88942 P04230 P42225	Nfatc1 H2-Eb1 Stat1
