# Supplementary material for: Intravenous Immunoglobulin Reveals a Novel Protective Mechanism: Targeting the GBP5-Driven Pyroptosis Axis in Experimental Colitis
Source: Pharmaceuticals (Basel). 2026 Jun 22;19(6):972. doi: 10.3390/ph19060972 (PMC13306194; doi:10.3390/ph19060972)
Supplement: Supplementary file 1 [file pharmaceuticals-19-00972-s001.zip › Supplementary Files/supplementary file s4-Primer sequence.xlsx]

## Sheet: Sheet1
	Primer名称	序列(5' to 3')	碱基数
1	Gbp5 FS	GAACGCCAAAGAAACAGTGAGCC	23
	Gbp5 RS	CTTCCTGGATGCGAATAGCCTC	22
2	Top2a FS	CAAGCGAGAAGTGAAGGTTGCC	22
	Top2a RS	GCTACCCACAAAATTCTGCGCC	22
3	STAT1 FS	GCCTCTCATTGTCACCGAAGAAC	23
	STAT1 RS	TGGCTGACGTTGGAGATCACCA	22
4	H2-Q8 FS	CCATGAGCAGAGTTTCCAAGGG	22
	H2-Q8 RS	GTCACAGCCATACATCCACTGG	22
5	PCNA FS	CAAGTGGAGAGCTTGGCAATGG	22
	PCNA RS	GCAAACGTTAGGTGAACAGGCTC	23
6	Mki67 FS	GAGGAGAAACGCCAACCAAGAG	22
	Mki67 RS	TTTGTCCTCGGTGGCGTTATCC	22
7	β-actin FS	GGCTGTATTCCCCTCCATCG	20
	β-actin RS	CCAGTTGGTAACAATGCCATGT	22
